# Supplementary material for: Teachers’ concerns about integrating information and communication technologies in the classrooms
Source: PLoS One. 2021 May 3;16(5):e0249703. doi: 10.1371/journal.pone.0249703 (PMC8092759; doi:10.1371/journal.pone.0249703)
Supplement: S2 File — (XLSX) [file pone.0249703.s002.xlsx]

## Sheet: Sheet 1
U1	U2	U3	U4	U5	Utotal	Uaverage	I1	I2	I3	I4	I5	P1	P2	P3	P4	P5	M1	M2	M3	M4	M5	CON1	CON2	CON3	CON4	CON5	COL1	COL2	COL3	COL4	COL5	R1	R2	R3	R4	R5	36. I am a	37. I have been teaching for	38. I am ..................... years old	39. How good are you at using digital tools	40. My school is a	41. i teach	42. My subject area is .............. e.g (Mathematics)	43. What is your greatest concern about using digital tools in your teaching practice
0	3	3	4	4	14	2.8	3	3	5	4	2	3	3	4	3	2	3	2	3	4	3	3	2	3	2	3	2	3	2	3	2	3	2	4	3	3	Female	1 - 5 years	20 - 30 years	moderate	Private school	Secondary school	Biology	Good
1	3	1	4	4	13	2.6	4	3	5	4	2	3	1	4	4	4	5	4	5	4	3	3	3	3	2	3	2	3	2	3	2	3	2	4	3	3	Female	1 - 5 years	20 - 30 years	moderate	Private school	Secondary school	Economics	Interesting and good
0	3	1	4	4	12	2.4	4	3	5	4	2	3	1	4	4	4	5	4	5	4	3	3	3	3	2	3	2	3	2	3	2	3	2	4	3	3	Male	1 - 5 years	20 - 30 years	moderate	Private school	Secondary school	Chemistry	Interesting and good
7	0	1	5	5	18	3.6	5	5	5	4	2	3	1	4	4	4	5	4	5	4	3	3	3	5	5	3	4	5	7	7	7	0	2	4	3	3	Male	6 - 10 years	20 - 30 years	moderate	Private school	Secondary school	Science	Good
3	7	7	7	1	25	5	5	6	1	3	4	3	6	2	5	3	6	1	3	5	4	3	4	6	3	3	7	5	7	7	4	3	7	1	2	4	Female	6 - 10 years	31 - 40 years	good	Private school	Primary school	Social studies	A welcome idea
3	7	7	7	1	25	5	5	6	1	3	4	3	6	2	5	3	6	1	3	5	4	3	4	6	3	3	7	5	7	7	4	3	7	1	2	4	Female	6 - 10 years	31 - 40 years	good	Private school	Primary school	Social studies	A welcome idea
1	2	3	2	4	12	2.4	3	6	5	4	2	6	4	5	3	6	4	2	1	3	4	5	1	2	6	7	6	7	6	7	6	7	3	4	5	0	Female	1 - 5 years	31 - 40 years		Private school	Primary school	French	It make my work fast and easier to do
1	4	5	2	4	16	3.2	3	6	3	4	2	6	4	5	3	6	4	2	1	3	4	3	1	2	6	2	6	4	6	7	3	7	3	4	5	0	Male	11 - 20 years	31 - 40 years	moderate	Private school	Primary school	Science	Access to data
1	4	5	2	4	16	3.2	3	6	3	4	2	6	4	5	3	6	4	2	1	3	4	3	1	2	6	2	6	4	6	7	3	7	3	4	5	0	Female	< 1 year	31 - 40 years	Very good	Private school	Primary school	English	To simplify modern way of teaching and learning
1	4	5	2	4	16	3.2	3	6	3	4	2	6	4	5	3	6	4	2	1	5	4	6	1	2	3	2	5	4	6	7	3	3	3	2	5	0	Female	6 - 10 years	31 - 40 years	good	Private school	Primary school	Yoruba	To be more informed
5	3	3	2	4	17	3.4	3	6	3	4	2	6	4	5	3	6	4	2	1	5	4	6	1	2	3	2	5	4	6	7	3	3	3	6	1	6	Female	1 - 5 years	20 - 30 years	good	Private school	Secondary school	Biology	To have more information on time and energy commitment required by the use of digital tools
6	4	6	2	4	22	4.4	3	6	3	4	2	6	4	5	3	6	4	2	1	5	4	6	1	2	3	2	5	4	3	4	1	6	3	2	1	3	Male	6 - 10 years	31 - 40 years	Very good	Private school	Primary school	French	To improve in order to understand and to work with other colleagues for effective result
6	4	6	2	4	22	4.4	5	6	6	5	2	6	4	5	3	6	3	6	4	5	6	6	1	2	3	2	5	4	3	4	1	6	3	6	1	7	Female	11 - 20 years	31 - 40 years	good	Private school	Primary school	Mathematics	Accessibility to internet facilities
3	2	3	5	4	17	3.4	5	6	6	5	2	6	4	5	3	6	3	6	4	5	6	6	1	2	3	2	5	4	5	4	4	3	6	3	6	4	Female	1 - 5 years	31 - 40 years	moderate	Private school	Primary school	Home economics	Its about how this digital tools will enhance teaching and learning in schools
3	2	3	5	4	17	3.4	5	6	6	3	2	4	4	5	3	6	3	6	4	5	6	6	1	2	3	2	5	4	5	4	4	3	6	3	6	4	Female	< 1 year	20 - 30 years	good	Private school	Primary school	Civic education	To improve and teach my students in order to understand and to work with other colleagues for effective result
3	2	3	5	4	17	3.4	5	6	6	3	2	4	4	5	3	6	6	6	4	4	6	5	1	2	3	2	5	4	5	4	4	3	3	3	1	6	Female	1 - 5 years	20 - 30 years	good	Private school	Primary school	Computer	To improve and teach my students in order to understand and to work with it
3	5	3	3	4	18	3.6	3	6	6	3	2	4	5	5	5	6	6	6	4	4	6	5	1	2	3	2	5	6	5	3	6	5	1	3	3	6	Male	6 - 10 years	31 - 40 years	moderate	Private school	Primary school	Yoruba	To improve and teach my students in order to understand and to work with it
3	7	7	7	1	25	5	5	6	1	3	4	3	6	2	5	3	6	1	3	5	4	3	4	6	3	3	7	5	7	7	4	3	7	1	2	4	Female	6 - 10 years	31 - 40 years	good	Private school	Primary school	Fine art	A welcome idea
3	7	4	7	4	25	5	5	3	5	3	6	3	3	2	7	3	6	1	3	5	4	7	4	6	7	3	7	1	3	4	4	5	4	5	2	4	Female	11 - 20 years	20 - 30 years	moderate	Private school	Primary school	Computer	To be versatile
3	2	4	5	2	16	3.2	4	1	7	2	6	4	3	5	3	5	1	7	3	6	4	3	6	4	3	6	2	5	3	7	1	7	4		3	4	Female	11 - 20 years	20 - 30 years	good	Private school	Primary school	French	It will make the work stress free for the teacher and the pupil
3	2	4	5	2	16	3.2	4	1	7	2	6	4	3	5	3	5	1	7	3	6	4	5	3	5	3	6	5	2	6	3	5	7	2	4	6	4	Female	< 1 year	31 - 40 years	moderate	Private school	Primary school	All subjects	It would prepare them for any challenge they might come across in future
6	2	4	2	2	16	3.2	4	4	7	2	6	4	3	3	3	5	1	7	5	6	4	2	6	5	3	3	5	5	4	3	5	4	5	7	3	7	Female	1 - 5 years	20 - 30 years	good	Private school	Primary school	All subject	It will develop the knowledge of the pupils
7	0	0	4	5	16	3.2	6	5	4	5	0	7	1	0	2	2	0	7	5	7	2	2	2	0	7	0	7	7	7	0	5	1	2	7	5	7	Female	1 - 5 years	20 - 30 years	moderate	Private school	Secondary school	Agric
7	0	0	3	6	16	3.2	0	5	2	5	0	7	2	0	2	1	0	7	5	6	2	1	1	0	7	0	7	7	2	0	5	0	2	7	4	7	Female	1 - 5 years	20 - 30 years	good	Private school	Secondary school	Agricultural science	It is very good.
7	0	0	4	5	16	3.2	6	5	4	5	0	7	1	0	2	2	0	7	5	7	2	2	2	0	7	0	7	7	7	0	5	1	2	7	5	7	Female	1 - 5 years	20 - 30 years	moderate	Private school	Secondary school	Physics
7	0	0	4	5	16	3.2	6	5	4	5	0	7	1	0	2	2	0	7	5	7	2	2	2	0	7	0	7	7	7	0	5	1	2	7	5	7	Female	1 - 5 years	20 - 30 years	moderate	Private school	Secondary school	Mathematics
4	5	4	5	2	20	4	4	4	7	2	6	4	3	3	6	5	1	3	5	3	4	2	2	5	3	6	2	2	2	5	2	6	2	4	3	4	Female	1 - 5 years	20 - 30 years	good	Private school	Primary school	All subject	It will develop the knowledge of the pupils
6	3	5	4	5	23	4.6	4	2	7	1	6	3	5	4	4	6	5	4	3	2	6	4	4	5	2	6	2	7	2	7	2	7	2	7	4	6	Female	6 - 10 years	20 - 30 years	good	Private school	Primary school	Basic science	It will develop the knowledge of the pupils
6	3	5	4	5	23	4.6	4	2	7	1	6	3	5	4	4	6	5	2	7	5	3	5	5	4	5	3	5	3	5	4	5	4	5	3	6	6	Female	1 - 5 years	20 - 30 years	good	Private school	Primary school	All subjects	It help the pupils to know more about digital and other device
7	0	0	4	5	16	3.2	0	6	3	6	0	7	1	1	3	2	2	7	6	6	0	0	1	0	7	0	7	7	2	1	4	1	3	7	5	7	Female	1 - 5 years	20 - 30 years	Very good	Private school	Secondary school	Economics	It is very good.
6	0	0	3	4	13	2.6	4	6	3	6	5	7	1	1	3	2	2	6	7	5	0	0	2	0	7	0	7	6	3	2	5	2	4	6	5	7	Male	6 - 10 years	31 - 40 years	good	Private school	Primary school	Mathematics	It is very good.
6	0	0	3	4	13	2.6	4	6	3	6	5	7	1	1	3	2	2	6	7	5	0	0	2	0	7	0	7	6	3	2	5	2	4	6	5	7	Male	6 - 10 years	31 - 40 years	good	Private school	Primary school	Economics	It is very fine
6	0	0	3	4	13	2.6	4	6	3	6	5	7	1	1	3	2	2	6	7	5	0	0	2	0	7	0	7	6	3	2	5	2	4	6	5	7	Female	6 - 10 years	31 - 40 years	good	Private school	Primary school	English	It is very fine
6	0	0	3	4	13	2.6	4	6	3	6	6	6	1	1	4	3	3	6	6	6	0	0	2	0	7	0	7	5	4	2	5	2	4	6	5	7	Female	1 - 5 years	20 - 30 years	good	Private school	Secondary school	Civic education	It is very fine
5	4	7	3	6	25	5	2	7	3	5	1	5	4	6	3	6	4	5	5	4	4	6	4	5	2	7	4	5	2	7	4	5	3	6	3	5	Female	1 - 5 years	20 - 30 years	Very good	Private school	Primary school	Basic science	It makes learning easy
6	0	0	4	3	13	2.6	3	6	3	6	6	6	1	1	4	3	3	6	5	7	0	0	2	0	7	0	7	5	4	2	3	0	5	7	6	7	Female	1 - 5 years	20 - 30 years	Very good	Private school	Secondary school	Computer	It is very fine
6	0	0	4	3	13	2.6	3	6	3	6	6	6	1	1	4	3	3	6	5	7	0	0	2	0	7	0	7	5	4	2	3	0	5	7	6	7	Female	1 - 5 years	20 - 30 years	Very good	Private school	Secondary school	Home Economics	It is very fine
5	4	7	3	6	25	5	2	7	3	5	1	5	4	6	3	6	4	5	5	4	4	6	4	5	2	4	4	3	6	4	4	3	5	3	6	3	Female	< 1 year	< 20 years	moderate	Private school	Primary school	English studies	It reduces stress
6	0	0	4	4	14	2.8	3	6	3	5	6	6	1	1	4	3	3	6	5	6	0	0	2	0	7	0	7	5	4	2	3	0	5	7	6	7	Female	1 - 5 years	20 - 30 years	Very good	Private school	Secondary school	Mathematics	It is very fine
7	0	0	4	5	16	3.2	6	5	4	5	0	7	1	0	2	2	0	7	5	7	2	2	2	0	7	0	7	7	7	0	5	1	2	7	5	7	Female	1 - 5 years	20 - 30 years	moderate	Private school	Secondary school	Mathematics
7	0	0	4	5	16	3.2	6	5	4	5	0	7	1	0	2	2	0	7	5	7	2	2	2	0	7	0	7	7	7	0	5	1	2	7	5	7	Female	1 - 5 years	20 - 30 years	moderate	Private school	Secondary school	Civic Edu
7	0	0	4	5	16	3.2	6	5	4	5	0	7	1	0	2	2	0	7	5	7	2	2	2	0	7	0	7	7	7	0	5	1	2	7	5	7	Female	1 - 5 years	20 - 30 years	moderate	Private school	Secondary school	English Language
7	0	0	4	5	16	3.2	6	5	4	5	0	7	1	0	2	2	0	7	5	7	2	2	2	0	7	0	5	4	6	0	7	4	4	6	6	5	Male	6 - 10 years	31 - 40 years	moderate	Private school	Secondary school
7	0	0	4	5	16	3.2	6	5	4	5	0	7	1	0	2	2	0	7	5	7	2	2	2	0	7	0	5	4	6	0	7	4	4	6	6	5	Male	6 - 10 years	31 - 40 years	moderate	Private school	Secondary school
7	0	0	4	5	16	3.2	6	5	4	5	0	7	1	0	2	2	0	7	5	7	2	2	2	0	7	0	5	4	6	0	7	4	4	6	6	5	Male	6 - 10 years	31 - 40 years	moderate	Private school	Secondary school
7	0	0	3	6	16	3.2	0	5	2	5	0	7	2	0	2	1	0	7	5	6	2	1	1	0	7	0	7	7	2	0	5	0	2	7	4	7	Female	1 - 5 years	20 - 30 years	good	Private school	Primary school	English	It is very interesting
5	4	7	3	6	25	5	2	7	3	5	1	5	4	6	3	6	4	5	5	2	5	6	6	3	4	3	6	5	3	6	5	5	3	6	4	3	Female	6 - 10 years	20 - 30 years	moderate	Private school	Primary school	All subject	It will help the knowledge of the pupils
7	0	0	3	6	16	3.2	0	5	2	5	0	7	2	0	2	1	0	7	5	6	2	1	1	0	7	0	7	7	2	0	5	0	2	7	4	7	Male	1 - 5 years	20 - 30 years	good	Private school	Primary school	Account	It is very interesting
7	0	0	3	6	16	3.2	0	5	2	5	0	7	2	0	2	1	0	7	5	6	2	1	1	0	7	0	7	7	2	0	5	0	2	7	4	7	Male	1 - 5 years	20 - 30 years	good	Private school	Secondary school	Commerce	It is very interesting
6	0	0	3	6	15	3	0	5	3	6	0	7	3	0	2	2	0	7	6	4	3	1	2	0	6	0	7	7	2	0	5	0	2	6	5	6	Male	1 - 5 years	20 - 30 years	good	Private school	Secondary school	Geography	It is very interesting
7	0	0	4	5	16	3.2	6	5	4	5	0	7	1	0	2	2	0	7	5	7	2	2	2	0	7	0	5	4	6	0	7	4	4	6	6	5	Male	6 - 10 years	31 - 40 years	moderate	Private school	Secondary school
7	0	0	4	5	16	3.2	6	5	4	5	0	7	1	0	2	2	0	7	5	7	2	2	2	0	7	0	5	4	6	0	7	4	4	6	6	5	Male	6 - 10 years	31 - 40 years	moderate	Private school	Secondary school
6	0	0	3	6	15	3	0	5	3	6	0	7	3	0	2	2	0	7	6	4	3	1	2	0	6	0	7	7	2	0	5	0	2	6	5	6	Male	1 - 5 years	20 - 30 years	good	Private school	Secondary school	Physics	It is very interesting
6	0	0	3	6	15	3	0	5	3	6	0	7	3	0	2	2	0	7	6	4	3	1	2	0	6	0	7	7	2	0	5	0	2	6	5	6	Male	1 - 5 years	20 - 30 years	good	Private school	Secondary school	Home Economic	It is very interesting
6	0	0	3	6	15	3	0	5	3	6	0	7	3	0	2	2	0	7	6	4	3	1	2	0	6	0	7	7	2	0	5	0	2	6	5	6	Male	1 - 5 years	20 - 30 years	good	Private school	Secondary school	Mathematics	It is very interesting
6	0	0	3	6	15	3	0	5	3	6	0	7	3	0	2	2	0	7	6	4	3	1	2	0	6	0	7	7	2	0	5	0	2	6	5	6	Male	1 - 5 years	20 - 30 years	good	Private school	Secondary school	Economics	It is very interesting
6	0	0	3	6	15	3	0	5	3	6	0	7	3	0	2	2	0	7	6	4	3	1	2	0	6	0	7	7	2	0	5	0	2	6	5	6	Male	1 - 5 years	20 - 30 years	good	Private school	Secondary school	Agicultural science	It is very interesting
7	0	0	4	7	18	3.6	0	6	4	7	0	6	4	0	3	4	0	6	7	5	4	2	1	0	5	0	6	7	3	0	6	0	3	7	6	6	Female	1 - 5 years	20 - 30 years	good	Private school	Secondary school	Chemistry	It is very interesting
7	0	0	4	7	18	3.6	0	6	4	7	0	6	4	0	3	4	0	6	7	5	4	2	1	0	5	0	6	7	3	0	6	0	3	7	6	6	Female	1 - 5 years	20 - 30 years	good	Private school	Secondary school	English	It is very interesting
7	0	0	3	6	16	3.2	0	5	4	5	0	7	2	0	2	1	0	7	5	6	2	1	1	0	7	0	7	7	2	0	5	0	2	7	4	7	Female	1 - 5 years	20 - 30 years	good	Private school	Primary school	Commerce	It is very interesting
7	0	0	3	6	16	3.2	0	5	4	5	0	7	2	0	2	1	0	7	5	6	2	1	1	0	7	0	7	7	2	0	5	0	2	7	4	7	Female	1 - 5 years	20 - 30 years	good	Private school	Primary school	Geographic	It is very interesting
7	0	0	3	6	16	3.2	0	5	4	5	0	7	2	0	2	1	0	7	5	6	2	1	1	0	7	0	7	7	2	0	5	0	2	7	4	7	Female	1 - 5 years	20 - 30 years	good	Private school	Primary school	Goverment	It is very interesting
7	0	0	3	6	16	3.2	0	5	4	5	0	7	2	0	2	1	0	7	5	6	2	1	1	0	7	0	7	7	2	0	5	0	2	7	4	7	Male	1 - 5 years	20 - 30 years	good	Private school	Secondary school	Mathematics	It is very interesting
7	0	0	3	6	16	3.2	0	5	4	5	0	7	2	0	2	1	0	7	5	6	2	1	1	0	7	0	7	7	2	0	5	0	2	7	4	7	Male	1 - 5 years	20 - 30 years	good	Private school	Secondary school	Economics	It is very interesting
7	0	0	3	6	16	3.2	0	5	4	5	0	7	2	0	2	1	0	7	5	6	2	1	1	0	7	0	7	7	2	0	5	0	2	7	4	7	Male	1 - 5 years	20 - 30 years	good	Private school	Secondary school	Office Pratice	It is very interesting
7	0	0	3	6	16	3.2	0	5	4	5	0	7	2	0	2	1	0	7	5	6	2	1	1	0	7	0	7	7	2	0	5	0	2	7	4	7	Male	1 - 5 years	20 - 30 years	good	Private school	Secondary school	Biology	It is very interesting
7	0	0	4	5	16	3.2	6	7	6	6	4	6	0	5	5	5	6	5	4	6	5	5	2	5	6	4	6	5	5	5	6	0	5	5	5	5	Female	1 - 5 years	20 - 30 years	moderate	Private school	Primary school	All
7	0	0	3	6	16	3.2	0	5	4	5	0	7	2	0	2	1	0	7	5	6	2	1	1	0	7	0	7	7	2	0	5	0	2	7	4	7	Male	1 - 5 years	20 - 30 years	good	Private school	Secondary school	Science	It is very interesting
7	0	0	4	5	16	3.2	6	7	6	6	4	6	0	5	5	5	6	5	4	6	5	5	2	5	6	4	6	5	5	5	6	0	5	5	5	5	Female	1 - 5 years	20 - 30 years	moderate	Private school	Primary school	All
7	0	0	3	6	16	3.2	0	5	4	5	0	7	2	0	2	1	0	7	5	6	2	1	1	0	7	0	7	7	2	0	5	0	2	7	4	7	Male	1 - 5 years	20 - 30 years	good	Private school	Secondary school	Geography	It is very interesting
7	0	0	3	6	16	3.2	0	5	4	5	0	7	2	0	2	1	0	7	5	6	2	1	1	0	7	0	7	7	2	0	5	0	2	7	4	7	Male	1 - 5 years	20 - 30 years	good	Private school	Secondary school	Account	It is very interesting
7	0	0	4	5	16	3.2	6	7	6	6	4	6	0	5	5	5	6	5	4	6	5	5	2	5	6	4	6	5	5	5	6	0	5	5	5	5	Female	1 - 5 years	20 - 30 years	moderate	Private school	Primary school	All
7	0	0	4	5	16	3.2	6	7	6	6	4	6	0	5	5	5	6	5	4	6	5	5	2	5	6	4	6	5	5	5	6	0	5	5	5	5	Female	1 - 5 years	20 - 30 years	moderate	Private school	Primary school	All
7	0	0	4	5	16	3.2	6	7	6	6	4	6	0	5	5	5	6	5	4	6	5	5	2	5	6	4	6	5	5	5	6	0	5	5	5	5	Female	1 - 5 years	20 - 30 years	moderate	Private school	Primary school	All
7	0	0	3	6	16	3.2	0	5	4	5	0	7	2	0	2	1	0	7	5	6	2	1	1	0	7	0	7	7	2	0	5	0	2	7	4	7	Male	1 - 5 years	20 - 30 years	good	Private school	Primary school	All	It is very interesting
7	0	0	4	5	16	3.2	6	7	6	6	4	6	0	5	5	5	6	5	4	6	5	5	2	5	6	4	6	5	5	5	6	0	5	5	5	5	Female	1 - 5 years	20 - 30 years	moderate	Private school	Primary school	All
7	0	0	4	5	16	3.2	6	7	6	6	4	6	0	5	5	5	6	5	4	6	5	5	2	5	6	4	6	5	5	5	6	0	5	5	5	5	Female	1 - 5 years	20 - 30 years	moderate	Private school	Primary school	All
7	0	0	4	5	16	3.2	6	7	6	6	4	6	0	5	5	5	6	5	4	6	5	5	2	5	6	4	6	5	5	5	6	0	5	5	5	5	Female	1 - 5 years	20 - 30 years	moderate	Private school	Primary school	All
7	0	0	4	5	16	3.2	6	7	6	6	4	6	0	5	5	5	6	5	4	6	5	5	2	5	6	4	6	5	5	5	6	0	5	5	5	5	Female	1 - 5 years	20 - 30 years	moderate	Private school	Primary school	All
7	0	0	4	5	16	3.2	6	7	6	6	4	6	0	5	5	5	6	5	4	6	5	5	2	5	6	4	6	5	5	5	6	0	5	5	5	5	Female	1 - 5 years	20 - 30 years	moderate	Private school	Primary school	All
7	0	0	4	5	16	3.2	6	7	6	6	4	6	0	5	5	5	6	5	4	6	5	5	2	5	6	4	6	5	5	5	6	0	5	5	5	5	Female	1 - 5 years	20 - 30 years	moderate	Private school	Primary school	All
7	0	0	4	5	16	3.2	6	7	6	6	4	6	0	5	5	5	6	5	3	7	3	6	4	7	3	6	4	6	4	6	4	0	6	4	6	6	Male	6 - 10 years	31 - 40 years	moderate	Private school	Primary school	All
7	0	0	4	5	16	3.2	6	7	6	6	4	6	0	5	5	5	6	5	3	7	3	6	4	7	3	6	4	6	4	6	4	0	6	4	6	6	Male	6 - 10 years	31 - 40 years	moderate	Private school	Primary school
7	0	0	4	5	16	3.2	6	7	6	6	4	6	0	5	5	5	6	5	3	7	3	6	4	7	3	6	4	6	4	6	4	0	6	4	6	6	Male	6 - 10 years	31 - 40 years	moderate	Private school	Primary school
0	1	0	4	0	5	1	4	5	2	2	0	7	2	0	2	2	0	7	4	7	2	2	2	0	7	0	7	7	7	0	4		0	2	7	7	Female	1 - 5 years	20 - 30 years	good	Private school	Primary school	Mathematies	Good
7	0	0	4	5	16	3.2	6	7	6	6	4	6	0	5	5	5	6	5	3	7	3	6	4	7	3	6	4	6	4	6	4	0	6	4	6	6	Male	6 - 10 years	31 - 40 years	moderate	Private school	Primary school
7	0	1	5	5	18	3.6	5	5	5	4	2	3	1	4	4	4	5	4	5	4	3	3	3	5	5	3	4	5	7	7	7	0	2	4	3	3	Male	6 - 10 years	20 - 30 years	moderate	Private school	Primary school		Good
0	1	0	4	0	5	1	4	5	2	2	0	7	2	0	2	2	0	7	4	7	2	2	2	0	7	0	7	7	7	0	4		0	2	7	7	Female	1 - 5 years	20 - 30 years	good	Private school	Primary school	English	Good
7	0	1	5	5	18	3.6	5	5	5	4	2	3	1	4	4	4	5	4	5	4	3	3	3	5	5	3	4	5	7	7	7	0	2	4	3	3	Male	6 - 10 years	20 - 30 years	moderate	Private school	Primary school		Good
7	0	1	5	5	18	3.6	5	5	5	4	2	3	1	4	4	4	5	4	5	4	3	3	3	5	5	3	4	5	7	7	7	0	2	4	3	3	Male	6 - 10 years	20 - 30 years	moderate	Private school	Primary school		Good
0	1	0	4	0	5	1	4	5	2	2	0	7	2	0	2	2	0	7	4	7	2	2	2	0	7	0	7	7	7	0	4		0	2	7	7	Female	1 - 5 years	20 - 30 years	good	Private school	Primary school	Economics	Good
7	0	1	5	5	18	3.6	5	5	5	4	2	3	1	4	4	4	5	4	5	4	3	3	3	5	5	3	4	5	7	7	7	0	2	4	3	3	Male	6 - 10 years	20 - 30 years	moderate	Private school	Primary school		Good
0	1	0	4	0	5	1	4	5	2	2	0	7	2	0	2	2	0	7	4	7	2	2	2	0	7	0	7	7	7	0	4		0	2	7	7	Female	1 - 5 years	20 - 30 years	good	Private school	Primary school	Agricultural science	Good
0	1	0	4	0	5	1	4	5	2	2	0	7	2	0	2	2	0	7	4	7	2	2	2	0	7	0	7	7	7	0	4		0	2	7	7	Female	1 - 5 years	20 - 30 years	good	Private school	Primary school	Agricultural science	Good
7	0	0	5	5	17	3.4	5	0	5	4	2	4	1	0	4	4	5	4	5	4	3	3	3	5	5	3	4	5	7	7	7	0	2	4	3	3	Male	6 - 10 years	20 - 30 years	moderate	Private school	Primary school		Good
0	1	0	4	0	5	1	4	5	2	2	0	7	2	0	2	2	0	7	4	7	2	2	2	0	7	0	7	7	7	0	4		0	2	7	7	Female	1 - 5 years	20 - 30 years	good	Private school	Primary school	Commerce	Good
0	1	0	4	0	5	1	4	5	2	2	0	7	2	0	2	2	0	7	4	7	2	2	2	0	7	0	7	7	7	0	4		0	2	7	7	Female	1 - 5 years	20 - 30 years	good	Private school	Primary school	English	It is a great invention
0	1	0	4	0	5	1	4	5	2	2	0	7	2	0	2	2	0	7	4	7	2	2	2	0	7	0	7	7	7	0	4		0	2	7	7	Female	1 - 5 years	20 - 30 years	good	Private school	Primary school	Account	It is a great invention
0	1	0	4	0	5	1	4	5	2	2	0	7	2	0	2	2	0	7	4	7	2	2	2	0	7	0	7	7	7	0	4		0	2	7	7	Female	1 - 5 years	20 - 30 years	good	Private school	Primary school	Economics	It is a great invention
0	1	0	4	0	5	1	4	5	2	2	0	7	2	0	2	2	0	7	4	7	2	2	2	0	7	0	7	7	7	0	4		0	2	7	7	Male	1 - 5 years	20 - 30 years	good	Private school	Secondary school	Chemistry	It is a great invention
0	1	0	4	0	5	1	4	5	2	2	0	7	2	0	2	2	0	7	4	7	2	2	2	0	7	0	7	7	7	0	4		0	2	7	7	Male	1 - 5 years	20 - 30 years	good	Private school	Secondary school	Biology	It is a great invention
7	0	0	5	5	17	3.4	5	0	5	4	2	4	1	0	4	4	5	4	5	4	3	3	3	5	5	3	4	5	7	7	7	0	2	4	3	3	Male	6 - 10 years	20 - 30 years	moderate	Private school	Primary school		Good
0	1	0	4	0	5	1	4	5	2	2	0	7	2	0	2	2	0	7	4	7	2	2	2	0	7	0	7	7	7	0	4		0	2	7	7	Male	1 - 5 years	20 - 30 years	good	Private school	Secondary school	Geography	It is a great invention
0	1	0	4	0	5	1	4	5	2	2	0	7	2	0	2	2	0	7	4	7	2	2	2	0	7	0	7	7	7	0	4		0	2	7	7	Male	1 - 5 years	20 - 30 years	good	Private school	Secondary school	Account	It is a great invention
7	0	1	5	5	18	3.6	5	5	5	4	2	3	1	4	4	4	5	4	5	4	3	3	3	5	5	3	4	5	7	7	7	0	2	4	3	3	Male	6 - 10 years	20 - 30 years	moderate	Private school	Primary school		Good
0	1	0	4	0	5	1	4	5	2	2	0	7	2	0	2	2	0	7	4	7	2	2	2	0	7	0	7	7	7	0	4		0	2	7	7	Male	1 - 5 years	20 - 30 years	good	Private school	Secondary school	Computer	It is a great invention
7	0	1	5	5	18	3.6	5	5	5	4	2	3	1	4	4	4	5	4	5	4	3	3	3	5	5	3	4	5	7	7	7	0	2	4	3	3	Male	6 - 10 years	20 - 30 years	moderate	Private school	Primary school		Good
0	1	0	4	0	5	1	4	5	2	2	0	7	2	0	2	2	0	7	4	7	2	2	2	0	7	0	7	7	7	0	4		0	2	7	7	Male	1 - 5 years	20 - 30 years	good	Private school	Secondary school	Office practice	It is a great invention
7	0	1	5	5	18	3.6	5	5	5	4	2	3	1	4	4	4	5	4	5	4	3	3	3	5	5	3	4	5	7	7	7	0	2	4	3	3	Male	6 - 10 years	20 - 30 years	moderate	Private school	Primary school		Good
0	1	0	4	0	5	1	4	5	2	2	0	7	2	0	2	2	0	7	4	7	2	2	2	0	7	0	7	7	7	0	4		0	2	7	7	Male	1 - 5 years	20 - 30 years	good	Private school	Secondary school	Account	It is a great invention
7	0	1	5	5	18	3.6	5	5	5	4	2	3	1	4	4	4	5	4	5	4	3	3	3	5	5	3	4	5	7	7	7	0	2	4	3	3	Male	6 - 10 years	20 - 30 years	moderate	Private school	Primary school		Good
0	1	0	4	0	5	1	4	5	2	2	0	7	2	0	2	2	0	7	4	7	2	2	2	0	7	0	7	7	7	0	4		0	2	7	7	Male	1 - 5 years	20 - 30 years	good	Private school	Secondary school	English	It is a great invention
7	0	1	5	5	18	3.6	5	5	5	4	2	3	1	4	4	4	5	4	5	4	3	3	3	6	3	6	4	6	4	6	6	0	4	6	6	6	Female	1 - 5 years	20 - 30 years	moderate	Private school	Primary school	All
0	1	0	4	0	5	1	4	5	2	2	0	7	2	0	2	2	0	7	4	7	2	2	2	0	7	0	7	7	7	0	4		0	2	7	7	Male	1 - 5 years	20 - 30 years	good	Private school	Secondary school	Social studies	It is a great invention
7	0	1	5	5	18	3.6	5	5	5	4	2	3	1	4	4	4	5	4	5	4	3	3	3	6	3	6	4	6	4	6	6	0	4	6	6	6	Female	1 - 5 years	20 - 30 years	moderate	Private school	Primary school
0	1	0	4	0	5	1	4	5	2	2	0	7	2	0	2	2	0	7	4	7	2	2	2	0	7	0	7	7	7	0	4		0	2	7	7	Male	1 - 5 years	20 - 30 years	good	Private school	Secondary school	Social study	It is a great invention
7	0	1	5	5	18	3.6	5	5	5	4	2	3	1	4	4	4	5	4	5	4	3	3	3	6	3	6	4	6	4	6	6	0	4	6	6	6	Female	1 - 5 years	20 - 30 years	moderate	Private school	Primary school
7	0	1	5	5	18	3.6	5	5	5	4	2	3	1	4	4	4	5	4	5	4	3	3	3	6	3	6	4	6	4	6	6	0	4	6	6	6	Female	1 - 5 years	20 - 30 years	moderate	Private school	Primary school
0	1	0	4	0	5	1	4	5	2	2	0	7	2	0	2	2	0	7	4	7	2	2	2	0	7	0	7	7	7	0	4		0	2	7	7	Male	1 - 5 years	20 - 30 years	good	Private school	Secondary school	Mathematics	It is a great invention
7	0	1	5	5	18	3.6	5	5	5	4	2	3	1	4	4	4	5	4	5	4	3	3	3	6	3	6	4	6	4	6	6	0	4	6	6	6	Female	1 - 5 years	20 - 30 years	moderate	Private school	Primary school
7	0	1	5	5	18	3.6	5	5	5	4	2	3	1	4	4	4	5	4	5	4	3	3	3	6	3	6	4	6	4	6	6	0	4	6	6	6	Female	1 - 5 years	20 - 30 years	moderate	Private school	Primary school
7	0	1	5	5	18	3.6	5	5	5	4	2	3	1	4	4	4	5	4	5	4	3	3	3	6	3	6	4	6	4	6	6	0	4	6	6	6	Female	1 - 5 years	20 - 30 years	moderate	Private school	Primary school
0	1	0	4	0	5	1	4	5	2	2	0	7	2	0	2	2	0	7	4	7	2	2	2	0	7	0	7	7	7	0	4		0	2	7	7	Male	1 - 5 years	20 - 30 years	good	Private school	Secondary school	Chemistry	It is a great invention
7	0	1	5	5	18	3.6	5	5	5	4	2	3	1	4	4	4	5	4	5	4	3	3	3	6	3	6	4	6	4	6	6	0	4	6	6	6	Female	1 - 5 years	20 - 30 years	moderate	Private school	Primary school
7	0	1	5	5	18	3.6	5	5	5	4	2	3	1	4	4	4	5	4	5	4	3	3	3	6	3	6	4	6	4	6	6	0	4	6	6	6	Female	1 - 5 years	20 - 30 years	moderate	Private school	Primary school
7	0	1	5	5	18	3.6	5	5	5	4	2	3	1	4	4	4	5	4	5	4	3	3	3	6	3	6	4	6	4	6	6	0	4	6	6	6	Female	1 - 5 years	20 - 30 years	moderate	Private school	Primary school
7	0	1	5	5	18	3.6	5	5	5	4	2	3	1	4	4	4	5	4	5	4	3	3	3	6	3	6	4	6	4	6	6	0	4	6	6	6	Female	1 - 5 years	20 - 30 years	moderate	Private school	Primary school
7	0	1	5	5	18	3.6	5	5	5	4	2	3	1	4	4	4	5	4	5	4	3	3	3	6	3	6	4	6	4	6	6	0	4	6	6	6	Female	1 - 5 years	20 - 30 years	moderate	Private school	Primary school
7	0	1	5	5	18	3.6	5	5	5	4	2	3	1	4	4	4	5	4	5	4	3	3	3	6	3	6	4	6	4	6	6	0	4	6	6	6	Female	1 - 5 years	20 - 30 years	moderate	Private school	Primary school
5	0	3	4	3	15	3	6	4	6	5	4	6	3	6	3	5	4	5	4	3	4	5	5	6	4	6	4	6	4	6	6	0	4	5	5	5	Female	1 - 5 years	20 - 30 years	moderate	Private school	Primary school
5	0	3	4	3	15	3	6	4	6	5	4	6	3	6	3	5	4	5	4	3	4	5	5	6	4	6	4	6	4	6	6	0	4	5	5	5	Female	1 - 5 years	20 - 30 years	moderate	Private school	Primary school
5	0	3	4	3	15	3	6	4	6	5	4	6	3	6	3	5	4	5	4	3	4	5	5	6	4	6	4	6	4	6	6	0	4	5	5	5	Female	1 - 5 years	20 - 30 years	moderate	Private school	Primary school
5	0	3	4	3	15	3	6	4	6	5	4	6	3	6	3	5	4	5	4	3	4	5	5	6	4	6	4	6	4	6	6	0	4	5	5	5	Female	1 - 5 years	20 - 30 years	moderate	Private school	Primary school
5	0	3	4	3	15	3	6	4	6	5	4	6	3	6	3	5	4	5	4	3	4	5	5	6	4	6	4	6	4	6	6	0	4	5	5	5	Female	1 - 5 years	20 - 30 years	moderate	Private school	Primary school
5	0	3	4	3	15	3	6	4	6	5	4	6	3	6	3	5	4	5	4	3	4	5	5	6	4	6	4	6	4	6	6	0	4	5	5	5	Female	1 - 5 years	20 - 30 years	moderate	Private school	Primary school
5	0	3	4	3	15	3	6	4	6	5	4	6	3	6	3	5	4	5	4	3	4	5	5	6	4	6	4	6	4	6	6	0	4	5	5	5	Female	1 - 5 years	20 - 30 years	moderate	Private school	Primary school
5	0	3	4	3	15	3	6	4	6	5	4	6	3	6	3	5	4	5	4	3	4	5	5	6	4	6	4	6	4	6	6	0	4	5	5	5	Female	1 - 5 years	20 - 30 years	moderate	Private school	Primary school
7	0	1	5	5	18	3.6	5	5	5	4	2	3	1	4	4	4	5	4	5	4	3	3	3	5	5	3	4	5	7	7	7	0	2	4	3	3	Male	6 - 10 years	20 - 30 years	moderate	Private school	Primary school
7	0	1	5	5	18	3.6	5	5	5	4	2	3	1	4	4	4	5	4	5	4	3	3	3	5	5	3	4	5	7	7	7	0	2	4	3	3	Male	6 - 10 years	20 - 30 years	moderate	Private school	Primary school
7	0	0	5	0	12	2.4	5	5	2	2	1	5	3	0	3	3	5	7	5	7	2	2	2	0	7	0	7	7	7		0	5	0	2	7	5	Male	1 - 5 years	31 - 40 years	Very good	Private school	Secondary school	Mathematics	Excellent
7	0	0	5	0	12	2.4	5	5	2	2	1	5	3	0	3	3	5	7	5	7	2	2	2	0	7	0	7	7	7		0	5	0	2	7	5	Male	1 - 5 years	31 - 40 years	Very good	Private school	Secondary school	English	Excellent
7	0	0	5	0	12	2.4	5	5	2	2	1	5	3	0	3	3	5	7	5	7	2	2	2	0	7	0	7	7	7		0	5	0	2	7	5	Male	1 - 5 years	31 - 40 years	Very good	Private school	Secondary school	Agricultural science	Excellent
7	0	0	5	0	12	2.4	5	5	2	2	1	5	3	0	3	3	5	7	5	7	2	2	2	0	7	0	7	7	7		0	5	0	2	7	5	Male	1 - 5 years	31 - 40 years	Very good	Private school	Secondary school	Art	Excellent
7	0	0	5	0	12	2.4	5	5	2	2	1	5	3	0	3	3	5	7	5	7	2	2	2	0	7	0	7	7	7		0	5	0	2	7	5	Male	1 - 5 years	31 - 40 years	Very good	Private school	Secondary school	Civic education	Excellent
7	0	0	3	6	16	3.2	0	5	4	5	0	7	2	0	2	1	0	7	5	6	2	1	1	0	7	0	7	7	2	0	5	0	2	7	4	7	Male	1 - 5 years	20 - 30 years	good	Private school	Primary school	English	It is very interesting
7	0	0	3	6	16	3.2	0	5	4	5	0	7	2	0	2	1	0	7	5	6	2	1	1	0	7	0	7	7	2	0	5	0	2	7	4	7	Male	1 - 5 years	20 - 30 years	good	Private school	Primary school	Mathematics	It is very interesting
7	0	0	3	6	16	3.2	0	5	4	5	0	7	2	0	2	1	0	7	5	6	2	1	1	0	7	0	7	7	2	0	5	0	2	7	4	7	Male	1 - 5 years	20 - 30 years	good	Private school	Primary school	Account	It is very interesting
7	0	0	3	6	16	3.2	0	5	4	5	0	7	2	0	2	1	0	7	5	6	2	1	1	0	7	0	7	7	2	0	5	0	2	7	4	7	Male	1 - 5 years	20 - 30 years	good	Private school	Primary school	Arts	It is very interesting
7	0	0	3	6	16	3.2	0	5	4	5	0	7	2	0	2	1	0	7	5	6	2	1	1	0	7	0	7	7	2	0	5	0	2	7	4	7	Female	1 - 5 years	20 - 30 years	Very good	Private school	Secondary school	Physics	It is very interesting
7	0	0	3	6	16	3.2	0	5	4	5	0	7	2	0	2	1	0	7	5	6	2	1	1	0	7	0	7	7	2	0	5	0	2	7	4	7	Female	1 - 5 years	20 - 30 years	Very good	Private school	Secondary school	Mathematics	It is very interesting
7	0	0	3	6	16	3.2	0	5	4	5	0	7	2	0	2	1	0	7	5	6	2	1	1	0	7	0	7	7	2	0	5	0	2	7	4	7	Female	1 - 5 years	20 - 30 years	Very good	Private school	Secondary school	Agricultural science	It is very interesting
5	4	7	3	6	25	5	2	7	3	5	1	5	4	6	3	6	4	5	5	2	5	6	6	3	4	3	6	5	3	6	5	5	3	6	4	3	Female	6 - 10 years	20 - 30 years	moderate	Private school	Primary school		In order to enhance learning in the future and to help them know how
5	5	3	5	1	19	3.8	6	3	4	1	7	2	5	6	2	5	7	3	5	3	4	6	3	5	4	3	5	5	4	3	6	4	5	5	2	6	Female	1 - 5 years	20 - 30 years	good	Private school	Secondary school	Government	It makes pupils more conversant to internet
5	4	7	3	6	25	5	2	7	3	5	1	5	4	6	3	6	4	5	5	2	5	6	6	3	4	3	6	5	3	6	5	5	3	6	4	6	Female	6 - 10 years	31 - 40 years	moderate	Private school	Secondary school	Chemistry	In order to enhance learning
5	4	7	3	6	25	5	2	7	3	5	1	5	4	6	3	4	6	6	6	2	5	6	6	3	4	3	6	5	3	6	5	5	3	6	4	6	Female	6 - 10 years	31 - 40 years	moderate	Private school	Primary school	Physics	In order to enhance learning
4	3	5	2	5	19	3.8	1	7	3	6	3	5	3	2	6	3	5	3	5	3	1	7	3	5	6	2	4	3	6	5	6	6	1	3	4	3	Female	Over 20 years	41 - 50 years	good	Private school	Secondary school	Physics	To improve their knowledge
4	3	5	2	5	19	3.8	1	7	3	6	3	5	3	2	6	3	5	3	5	3	1	7	3	5	6	2	4	3	6	5	6	6	1	3	4	3	Female	Over 20 years	41 - 50 years	good	Private school	Secondary school	Geography	To improve their knowledge
5	4	7	3	6	25	5	2	7	3	5	1	5	4	6	3	4	6	6	6	2	5	6	6	3	4	3	6	5	3	6	5	5	3	6	6	6	Female	6 - 10 years	31 - 40 years	moderate	Private school	Primary school	Basic science	In order to enhance learning
5	4	7	3	6	25	5	2	7	3	5	1	7	6	4	3	4	6	6	6	2	3	6	6	3	4	3	6	5	3	6	5	5	3	6	6	6	Female	6 - 10 years	20 - 30 years	moderate	Private school	Secondary school	Biology	To improve the student's Knowledge
5	4	7	3	6	25	5	2	7	3	5	1	7	6	4	3	4	6	6	6	2	3	6	6	3	4	3	6	5	3	6	5	5	3	6	6	6	Female	6 - 10 years	20 - 30 years	good	Private school	Primary school	Social studies	To improve the student's Knowledge
5	4	7	3	6	25	5	2	7	3	5	1	7	6	4	5	4	6	6	6	2	3	6	6	3	4	3	6	5	3	6	5	5	3	6	6	6	Female	6 - 10 years	20 - 30 years	good	Private school	Primary school	Mathematics	To improve the student's Knowledge
5	4	7	3	6	25	5	2	6	5	5	1	7	6	4	5	4	6	6	6	2	3	6	6	3	4	3	6	5	3	6	5	5	6	6	6	6	Male	6 - 10 years	20 - 30 years	moderate	Private school	Primary school	English	It makes teaching easier
5	3	4	3	6	21	4.2	7	5	3	5	2	1	5	2	4	4	3	3	6	5	6	4	3	4	7	7	1	4	3	5	3	5	4	2	6	7	Female	1 - 5 years	20 - 30 years	Very good	Private school	Secondary school	Chemistry	To be oriented
5	4	7	3	6	25	5	2	6	5	5	1	7	6	4	5	4	6	6	6	2	3	6	6	5	4	3	6	5	3	6	5	5	6	6	6	6	Male	11 - 20 years	31 - 40 years	moderate	Private school	Primary school	Mathematics	It makes teaching easier
5	3	4	3	6	21	4.2	7	5	3	5	2	1	5	2	4	4	3	3	6	5	6	4	3	4	7	7	1	4	3	5	3	5	4	2	6	7	Female	6 - 10 years	< 20 years	good	Private school	Secondary school	French	To be oriented
5	4	7	3	6	25	5	2	6	5	5	1	7	6	4	5	4	6	6	6	2	3	6	6	5	4	3	6	5	3	6	5	5	6	6	6	6	Male	11 - 20 years	31 - 40 years	moderate	Private school	Secondary school	Biology	It makes teaching easier
5	4	7	3	6	25	5	2	6	5	5	1	7	6	4	5	4	6	6	6	2	3	6	6	5	4	3	6	5	3	6	5	5	6	6	6	6	Female	11 - 20 years	31 - 40 years	moderate	Private school	Secondary school	Physics	It makes teaching easier
5	3	4	3	6	21	4.2	7	5	3	5	2	1	5	2	4	4	3	3	6	5	6	4	3	4	7	7	1	4	3	5	3	5	4	2	6	7	Female	1 - 5 years	41 - 50 years	moderate	Private school	Secondary school	Government	To make teaching easier
5	3	4	3	6	21	4.2	7	5	3	5	2	1	5	2	4	4	3	3	6	5	6	4	5	4	2	5	1	2	3	5	3	5	4	2	3	7	Female	< 1 year	20 - 30 years	good	Private school	Primary school	Basic science	To make teaching easier
5	3	4	3	6	21	4.2	7	5	3	5	2	1	5	2	4	4	3	3	6	5	6	4	5	4	2	3	5	2	6	5	5	6	4	5	3	7	Male	1 - 5 years	20 - 30 years	good	Private school	Primary school	Arabic	To know how to use digital tools
4					4	4
6	1	6	1	6	20	4	3	6	6	3	6	3	0	3	1	6	6	3	6		6	1	3	0	1	3	1	6	6	1	3	6	1	6	3	6	Female	< 1 year	20 - 30 years	Very good	Private school	Primary school	English	My greatest concern about digital tools in my teaching practice is that it improves the facilities of the Pupils
4	4	5	3	5	21	4.2	2	4	6	6	5	6	2	4	5	6	5	5	6	5	6	5	5	2	6	4	5	4	5	5	2	4	5	4	6	5	Female	6 - 10 years	31 - 40 years	good	Private school	Secondary school	Government	My Concern about using digital tools in the teaching profession is the adverse and negative effects it stands to portend in the pupils and students.
3	3	3	3	3	15	3	4	4	3	2	2	2	2	2	2	2	3	2	2	1	1	2	2	2	2	2	2	2	2	2	2	2	2	2	6	1	Female	< 1 year	31 - 40 years	moderate	Private school	Primary school	Business Studies	It has been interesting
4	5	6	4	4	23	4.6	5	4	5	6	4	5	5	4	4	5	5	5	6	4	4	5	5	4	4	5	6	5	4	5	4	5	5	5	4	5	Male	1 - 5 years	20 - 30 years	moderate	Private school	Secondary school	Agric Science	They should improve the use of digital tools.
7	5	6	6	6	30	6	1	7	5	6	6	7	7	6	6	7	5	4	5	4	5	6	5	5	6	6	5	6	7	6	5	5	6	6	6	7	Male	1 - 5 years	31 - 40 years	Very good	Private school	Secondary school	Physics	The tools are not always readily available all the time.
2	2	3	6	2	15	3	2	3	2	4	2	3	3	2	3	3	2	3	2	3	3	3	2	5	3	2	3	3	3	2	3	3	3	3	2	3	Female	< 1 year	20 - 30 years	moderate	Private school	Secondary school	Account and Business Studies	It might be slow or not easy to teach calculation courses but will be a good approach for uniting Students
3	4	3	3	4	17	3.4	3	3	3	4	2	4	3	4	2	3	5	2	4	2	3	4	3	3	3	2	3	4	5	5	5	4	4	5	6	6	Female	Over 20 years	20 - 30 years	Very good	Private school	Secondary school	Economics
2	4	3	4	3	16	3.2	4	3	4	1	3	3	2	3	2	3	1	3	3	2	2	3	4	2	3	2	4	2	3	1	2	3	2	3	2	3	Female	1 - 5 years	20 - 30 years	moderate	Private school	Primary school
3	4	3	4	3	17	3.4	4	3	4	1	3	3	2	3	2	3	1	3	3	2	2	3	4	2	3	2	4	2	3	1	2	3	2	3	2	3	Female	1 - 5 years	20 - 30 years	moderate	Private school	Primary school
4	2	5	0	3	14	2.8	2	3	0	3	2	6	1	7	5	7	0	7	7	7	7	0	7	1	6	0	6	6	7	7	0	4	4	7	0	7	Female	1 - 5 years	20 - 30 years	good	Private school	Primary school	All Subjects	To aid yeaching job and makes it more effective.
5	4	6	2		17	4.25	6	4	4	6	7	6	1	2	7	6	5	5	5	6	5	5	5	5	6	6	4	4	5	5	3	2	6	5	5	5	Male	1 - 5 years	31 - 40 years	moderate	Private school	Secondary school	Accounting
6	1	1	1	5	14	2.8	6	6	1	4	6	6	4	5	6	7	5	7	7	7	6	1	7	5	6	2	7	7	7	7	3	7	7	4	6	7	Female	1 - 5 years	20 - 30 years	Very good	Private school	Secondary school
2	5	6	0	4	17	3.4	4	6	5	6	7	6	6	2	4	5	3	4	6	6	5	6	5	6	7	6	6	7	6	7	6	7	5	7	0	5	Female	1 - 5 years	20 - 30 years	moderate	Private school	Secondary school	Emglish
1	7	1	2	2	13	2.6	3	7	0	3	7	2	0	7	2	7	2	0	5	1		0	7	7	6	2	7	5	2	3	3	4	7	1	6	4	Male	11 - 20 years	41 - 50 years	moderate	Private school	Secondary school	Economics	It will lead to unemployment and some people (Teachers) will become lazy.
1	7	1	2	2	13	2.6	3	7	0	3	7	2	0	7	2	7	2	0	5	1		0	7	7	6	2	7	5	2	3	3	4	7	1	6	4	Male	11 - 20 years	41 - 50 years	moderate	Private school	Secondary school		It will lead to unemployment and some people (Teachers) will become lazy.
1	7	1	2	2	13	2.6	3	7	0	3	7	2	0	7	2	7	2	0	5	1		0	7	7	6	2	7	5	2	3	3	4	7	1	6	4	Male	11 - 20 years	41 - 50 years	moderate	Private school	Secondary school		It will lead to unemployment and some people (Teachers) will become lazy.
1	7	1	2	2	13	2.6	3	7	0	3	7	2	0	7	2	7	2	0	5	1		0	7	7	6	2	7	5	2	3	3	4	7	1	6	4	Male	11 - 20 years	41 - 50 years	moderate	Private school	Secondary school		It will lead to unemployment and some people (Teachers) will become lazy.
1	7	1	2	2	13	2.6	3	7	0	3	7	2	0	7	2	7	2	0	5	1		0	7	7	6	2	7	5	2	3	3	4	7	1	6	4	Male	11 - 20 years	41 - 50 years	moderate	Private school	Secondary school		It will lead to unemployment and some people (Teachers) will become lazy.
1	7	1	2	2	13	2.6	3	7	0	3	7	2	0	7	2	7	2	0	5	1		0	7	7	6	2	7	5	2	3	3	4	7	1	6	4	Male	11 - 20 years	41 - 50 years	moderate	Private school	Secondary school		It will lead to unemployment and some people (Teachers) will become lazy.
3	5	4	4	4	20	4	2	1	3	6	2	7	4	4	2	1	7	0	2	4	5	3	2	3	6	5	4	2	2	7	5	4	4	4	2	2	Female	6 - 10 years	20 - 30 years	moderate	Private school	Secondary school	English
3	5	4	4	4	20	4	2	1	3	6	2	7	4	4	2	1	7	0	2	4	5	3	2	3	6	5	4	2	2	7	5	4	4	4	2	2	Female	6 - 10 years	20 - 30 years	moderate	Private school	Secondary school
3	5	4	4	4	20	4	2	1	3	6	2	7	4	4	2	1	7	0	2	4	5	3	2	3	6	5	4	2	2	7	5	4	4	4	2	2	Female	6 - 10 years	20 - 30 years	moderate	Private school	Secondary school
3	5	4	4	4	20	4	2	1	3	6	2	7	4	4	2	1	7	0	2	4	5	3	2	3	6	5	4	2	2	7	5	4	4	4	2	2	Female	6 - 10 years	20 - 30 years	moderate	Private school	Secondary school	English
3	5	4	4	4	20	4	2	1	3	6	2	7	4	4	2	1	7	0	2	4	5	3	2	3	6	5	4	2	2	7	5	4	4	4	2	2	Female	6 - 10 years	20 - 30 years	moderate	Private school	Secondary school	Mathematician
3	5	4	4	4	20	4	2	1	3	6	2	7	4	4	2	1	7	0	2	4	5	3	2	3	6	5	4	2	2	7	5	4	4	4	2	2	Female	6 - 10 years	20 - 30 years	moderate	Private school	Secondary school	English
3	5	4	4	4	20	4	2	1	3	6	2	7	4	4	2	1	7	0	2	4	5	3	2	3	6	5	4	2	2	7	5	4	4	4	2	2	Female	6 - 10 years	20 - 30 years	moderate	Private school	Secondary school	Mathematics
3	5	4	4	4	20	4	2	1	3	6	2	7	4	4	2	1	7	0	2	4	5	3	2	3	6	5	4	2	2	7	5	4	4	4	2	2	Female	6 - 10 years	20 - 30 years	moderate	Private school	Secondary school	English
4	6	6	6	7	29	5.8	0	5	3	3	7	5	5	6	7	5	7	4	6	7	3	5	7	7	7	2	6	3	0	2	7	7	7	6	6	7	Female	Over 20 years	< 20 years	Very good	Private school	Secondary school	Basic Science
4	6	6	6	7	29	5.8	0	5	3	3	7	5	5	6	7	5	7	4	6	7	3	5	7	7	7	2	6	3	0	2	7	7	7	6	6	7	Female	Over 20 years	< 20 years	Very good	Private school	Secondary school	Basic Science
4	6	6	6	7	29	5.8	0	5	3	3	7	5	5	6	7	5	7	4	6	7	3	5	7	7	7	2	6	3	0	2	7	7	7	6	6	7	Female	Over 20 years	< 20 years	Very good	Private school	Secondary school	Basic Science
6	0	3	4	5	18	3.6	6	3	4	5	5	2	3	6	4	5	2	5	5	4	5	3	4	3	5		5				5	6	3		4	6	Male	< 1 year	20 - 30 years	moderate	Private school	Secondary school	Chemistry
6	0	3	4	5	18	3.6	6	3	4	5	5	2	3	6	4	5	2	5	5	4	5	3	4	3	5		5				5	6	3		4	6	Male	< 1 year	20 - 30 years	moderate	Private school	Secondary school	Chemistry
6	0	3	4	5	18	3.6	6	3	4	5	5	2	3	6	4	5	2	5	5	4	5	3	4	3	5		5				5	6	3		4	6	Male	< 1 year	20 - 30 years	moderate	Private school	Secondary school	Chemistry
6	0	3	4	5	18	3.6	6	3	4	5	5	2	3	6	4	5	2	5	5	4	5	3	4	3	5		5				5	6	3		4	6	Male	< 1 year	20 - 30 years	moderate	Private school	Secondary school	Chemist8
6	0	3	4	5	18	3.6	6	3	4	5	5	2	3	6	4	5	2	5	5	4	5	3	4	3	5		5				5	6	3		4	6	Male	< 1 year	20 - 30 years	moderate	Private school	Secondary school	Chemistry
6	0	3	4	5	18	3.6	6	3	4	5	5	2	3	6	4	5	2	5	5	4	5	3	4	3	5		5				5	6	3		4	6	Male	< 1 year	20 - 30 years	moderate	Private school	Secondary school	Chemistry
3	4	5	6	5	23	4.6	5	4	5	3	5	6	6	5	4	5	6	6	5	4	5	5	4	6	6	5	4	5	6	5	4	4	5	6	5	6	Male	1 - 5 years	20 - 30 years	moderate	Private school	Secondary school	Agric Science	It will improve the skill of both the teacher and the students..
3	4	5	6	5	23	4.6	5	4	5	3	5	6	6	5	4	5	6	6	5	4	5	5	4	6	6	5	4	5	6	5	4	4	5	6	5	6	Male	1 - 5 years	20 - 30 years	moderate	Private school	Secondary school	Agric Science	It will improve the skill of both the teacher and the students..
3	4	5	6	5	23	4.6	5	4	5	3	5	6	6	5	4	5	6	6	5	4	5	5	4	6	6	5	4	5	6	5	4	4	5	6	5	6	Male	1 - 5 years	20 - 30 years	moderate	Private school	Secondary school	Agric Science	It will improve the skill of both the teacher and the students..
3	4	5	6	5	23	4.6	5	4	5	3	5	6	6	5	4	5	6	6	5	4	5	5	4	6	6	5	4	5	6	5	4	4	5	6	5	6	Male	1 - 5 years	20 - 30 years	moderate	Private school	Secondary school	Agric Science	It will improve the skill of both the teacher and the students..
3	4	5	6	5	23	4.6	5	4	5	3	5	6	6	5	4	5	6	6	5	4	5	5	4	6	6	5	4	5	6	5	4	4	5	6	5	6	Male	1 - 5 years	20 - 30 years	moderate	Private school	Secondary school	Agric Science	It will improve the skill of both the teacher and the students..
3	4	5	6	5	23	4.6	5	4	5	3	5	6	6	5	4	5	6	6	5	4	5	5	4	6	6	5	4	5	6	5	4	4	5	6	5	6	Male	1 - 5 years	20 - 30 years	moderate	Private school	Secondary school	Agric Scienve	It will improve the skill of both the teacher and the students..
6	7	7	7	6	33	6.6	7	7	7	6	6	6	6	7	7	7	6	7	6	6	7	7	6	6	7	7	7	7	6	6	7	6	6	7	4	5	Female	< 1 year	20 - 30 years	good	Private school	Secondary school	Social Studies
6	7	7	7	6	33	6.6	7	7	7	6	6	6	6	7	7	7	6	7	6	6	7	7	6	6	7	7	7	7	6	6	7	6	6	7	4	5	Female	< 1 year	20 - 30 years	good	Private school	Secondary school	Social Studies
6	7	7	7	6	33	6.6	7	7	7	6	6	6	6	7	7	7	6	7	6	6	7	7	6	6	7	7	7	7	6	6	7	6	6	7	4	5	Female	< 1 year	20 - 30 years	good	Private school	Secondary school	Social Studies
6	7	7	7	6	33	6.6	7	7	7	6	6	6	6	7	7	7	6	7	6	6	7	7	6	6	7	7	7	7	6	6	7	6	6	7	4	5	Female	< 1 year	20 - 30 years	good	Private school	Secondary school	Social Studies
6	7	7	7	6	33	6.6	7	7	7	6	6	6	6	7	7	7	6	7	6	6	7	7	6	6	7	7	7	7	6	6	7	6	6	7	4	5	Female	< 1 year	20 - 30 years	good	Private school	Secondary school	SocialStudies
6	7	7	7	6	33	6.6	7	7	7	6	6	6	6	7	7	7	6	7	6	6	7	7	6	6	7	7	7	7	6	6	7	6	6	7	4	5	Female	< 1 year	20 - 30 years	good	Private school	Secondary school	Social Studies
6	7	7	7	6	33	6.6	7	7	7	6	6	6	6	7	7	7	6	7	6	6	7	7	6	6	7	7	7	7	6	6	7	6	6	7	4	5	Female	< 1 year	20 - 30 years	good	Private school	Secondary school	Social Studies
5	6	0	1	7	19	3.8	3	6	1	1	3	6	2	1	3	3	1	1	7	7	3	3	3	3													Female	< 1 year	20 - 30 years	moderate	Private school	Secondary school	Geography
5	3	2	2	3	15	3	2	5	0	4	6	3	0	5	4	3	0	4	2	5	0	3	5	2	0	4	5	5	3	3	6	4	6	3	0	0	Female	1 - 5 years	20 - 30 years	good	Private school	Secondary school	Economics	The ability of the student to flow along with the tools available.
4	5	6	6	6	27	5.4	1	6	6	5	5	5	1	2	3	5	2	6	4	6	5	4	5	4	5	3	6	6	5	5	5	4	5	5	5	6	Female	< 1 year	20 - 30 years	good	Private school	Secondary school	English	Maintenance
5	0	6	5	0	16	3.2	5	6	1	6	7	1	4	6	7	1	4	6	3	4	7	4	6	7	0	3	3	4									Female	1 - 5 years	20 - 30 years	good	Private school	Secondary school	Basic Tech
4	0	6	6	6	22	4.4	1	3	0	0	7	3	2	6	6	7	0	7	6	2	6	0	5	0	7	6	6	7	7	6	1	1	5	5	2	7	Female	1 - 5 years	20 - 30 years	Very good	Private school	Secondary school	C.R.K
4	2	4	3	6	19	3.8	6	5	6	5	6	5	4	6	6	4	6	6	4	6	4	6	4	6	6	5	4	3	6	4	7	7	7		6	7	Male	1 - 5 years	20 - 30 years	Very good	Private school	Secondary school	C.R.K
6	1	6	1	1	15	3	1	6	1	2	6	2	6	5	2	3	3	6	6	6	0	2	6	2	2	1	7	7	6	7	1	5	6	7	1	6	Female	1 - 5 years	20 - 30 years	good	Private school	Secondary school	Computer and Physical and Health Education	It gives the Student the opportunity to know and understand the teaching and also to know things happening all over the world not onlt what is happening around them.
6	1	6	1	1	15	3	1	6	1	2	6	2	6	5	2	3	3	6	6	6	0	2	5	2	2	1	7	7	6	7	1	5	6	7	1	6	Female	1 - 5 years	20 - 30 years	good	Private school	Secondary school	Computer and Physical and Health Education	Using digital tools for the student most times makes the students not to concentrate on what they are teaching them especially in this part of the world
6	3	7	2	7	25	5	3	7	4	5	7	7	2	7	7	6	4	7	7	7	5	2	6	3	7	4	6	7	7	6	3	2	7	7	6	7	Female	1 - 5 years	31 - 40 years	good	Private school	Secondary school	Account	My greatest concern is thst we are now in a civilised world where ICT is commonly used in everything we do, so introducing the digital tools will aid teaching and learning process.
2	3	6	1	3	15	3	4	6	7	3	6	7	3	7	3	7	0	7	6	7	3	6	7	3	6	7	3	7	3	6	7	6	7	6	3	6	Female	1 - 5 years	20 - 30 years	good	Private school	Secondary school	Computer and Physical and Health Education	It aids learning i.e., digital tools and it also makes learning easier.
3	5	1	7	3	19	3.8	7	7	1	1	7	0	0	5		3	3	0	3		0	3	6	6	1	1	7	2	4	6	1	1	4	0	0	0	Male	1 - 5 years	20 - 30 years	good	Private school	Secondary school	Mathematics	How to use dogital tools and how to improve its use and implementation in my subject.
6	0	0	4	5	15	3	6	4	4	5	5	6	0	0	5	7	5	5	5	5	6	0	4	5	5	4	6	7	5	5	6	5	5	6	4	0	Male	6 - 10 years	20 - 30 years	moderate	Private school	Primary school	All
3	2	4	1	5	15	3	4		5	6	5	6	3	4	6	3	3		2	5	6	6	3	6	4	6	3	3	4	3	4	2	4	2	4	2	Female	1 - 5 years	20 - 30 years	moderate	Private school	Primary school	All
3	2	4	1	5	15	3	4		5	6	5	6	3	4	6	3	3		2	5	6	6	3	6	4	6	3	3	4	3	4	2	4	2	4	2	Female	1 - 5 years	20 - 30 years	moderate	Private school	Primary school
3	2	4	1	5	15	3	4		5	6	5	6	3	4	6	3	3		2	5	6	6	3	6	4	6	3	3	4	3	4	2	4	2	4	2	Female	1 - 5 years	20 - 30 years	moderate	Private school	Primary school
3	2	4	1	5	15	3	4		5	6	5	6	3	4	6	3	3		2	5	6	6	3	6	4	6	3	3	4	3	4	2	4	2	4	2	Female	1 - 5 years	20 - 30 years	moderate	Private school	Primary school
3	2	4	1	5	15	3	4		5	6	5	6	3	4	6	3	3		2	5	6	6	3	6	4	6	3	3	4	3	4	2	4	2	4	2	Male	6 - 10 years	31 - 40 years	moderate	Private school	Secondary school
3	2	4	1	5	15	3	4		5	6	5	6	3	4	6	3	3		2	5	6	6	3	6	4	6	3	3	4	3	4	2	4	2	4	2	Male	6 - 10 years	31 - 40 years	moderate	Private school	Secondary school
3	2	4	1	5	15	3	4		5	6	5	6	3	4	6	3	3		2	5	6	6	3	6	4	6	3	3	4	3	4	2	4	2	4	2	Male	6 - 10 years	31 - 40 years	moderate	Private school	Secondary school
3	2	4	1	5	15	3	4		5	6	5	6	3	4	6	3	3		2	5	6	6	3	6	4	6	3	3	4	3	4	2	4	2	4	2	Male	6 - 10 years	31 - 40 years	moderate	Private school	Secondary school
3	2	4	1	5	15	3	4		5	6	5	6	3	4	6	3	3		2	5	6	6	3	6	4	6	3	3	4	3	4	2	4	2	4	2	Male	6 - 10 years	31 - 40 years	moderate	Private school	Secondary school
6	3	4	5	6	24	4.8	0	4	4	5	6	6	0	2	3	6	1	3	5	3	4	2	0	6	5	4	6	6	4	2	2	5	4	5	2	5	Female	1 - 5 years	20 - 30 years	good	Private school	Secondary school	Chemistry	Very fine
6	3	4	5	6	24	4.8	0	4	4	5	6	6	0	2	3	6	1	3	5	3	4	2	0	6	5	4	6	6	4	2	2	5	4	5	2	5	Female	1 - 5 years	20 - 30 years	good	Private school	Secondary school	English	Very fine
6	3	4	5	6	24	4.8	0	4	4	5	6	6	0	2	3	6	1	3	5	3	4	2	0	6	5	4	6	6	4	2	2	5	4	5	2	5	Female	1 - 5 years	20 - 30 years	good	Private school	Secondary school	Commerce	Very fine
6	2	4	5	6	23	4.6	0	4	4	5	6	6	0	2	3	5	1	3	5	3	4	3	4	0	6	6	4	6	5	4	2	2	5	4	2	5	Female	1 - 5 years	20 - 30 years	moderate	Private school	Secondary school	Economics	Very fine
1	2	2	0	1	6	1.2	2	4	3	4	5	6	2	4	5	5	6	6	6	3	0	3	6		5	7	7		6	6	5	3	2		4	6	Female	1 - 5 years	31 - 40 years	moderate	Private school	Primary school	Agric Science	I will like to use projector to teach and also save my lesson plan on a computer
6	0	0	1	7	14	2.8	7	7	7	6	7	6	1	1	6	7	7	6	6	7	7	0	6	6	6	4	6	7	4	6	7	6	0	7	0	7	Female	1 - 5 years	20 - 30 years	moderate	Private school	Secondary school	Home Economics	To enhance classroom teaching
7	2	0	0	2	11	2.2	6	7	2	0	1	2	0	6	5	6	5	5	7	5	6	5	6	5	7	6	6	6	6	2	5	6	5	6	5	6	Male	6 - 10 years	41 - 50 years	poor	Private school	Secondary school	BASIC TECHNOLOGY
6	5	6	1	5	23	4.6	1	6	1	6	6	1	3	1	3	6	3	6	3	1	6	6	3	3	6	3	3	3	6	6	6	6	6	3	6	6	Male	1 - 5 years	31 - 40 years	Very good	Private school	Secondary school	Physics	To change and coordinate others to know how the use of digital is a better method than what we have now
6	4	6	4	5	25	5	5	6	6	5	4	6	6	6	5	6	5	6	7	4	6	5	7	7	5	5	5	6	7	5	5	5	6	7	6	5		6 - 10 years	20 - 30 years	moderate	Private school	Primary school	Mathematics	Making impacts with technology
6	4	6	4	5	25	5	5	6	6	5	4	6	6	6	5	6	5	6	7	4	6	5	7	7	5	5	5	6	7	5	5	5	6	7	6	5		6 - 10 years	20 - 30 years	moderate	Private school	Secondary school	English	Making impacts with technology and computer
6	4	6	4	5	25	5	5	6	6	5	4	6	6	6	5	6	5	6	7	4	6	5	7	7	5	5	5	6	7	5	5	5	6	7	6	5		1 - 5 years	< 20 years	good	Private school	Secondary school	English	Making impacts with technology and computer
6	4	6	4	5	25	5	5	6	6	5	4	6	6	6	5	6	5	6	7	4	6	5	7	7	5	5	5	6	7	5	5	5	6	7	6	5		6 - 10 years	20 - 30 years	moderate	Private school	Secondary school	Biology	Making impacts with technology and computer
6	4	6	4	5	25	5	5	6	6	5	4	6	6	6	5	6	5	6	7	4	6	5	7	7	5	5	5	6	7	5	5	5	6	7	6	5		6 - 10 years	20 - 30 years	moderate	Private school	Primary school	Physicsb	Making impacts with technology and computer
6	4	6	4	5	25	5	5	6	6	5	4	6	6	6	5	6	5	6	7	4	6	5	7	7	5	5	5	6	7	5	5	5	6	7	6	5		6 - 10 years	20 - 30 years	moderate	Private school	Primary school	Chemistry	Making impacts with technology and computer
6	4	6	4	5	25	5	5	6	6	5	4	6	6	6	5	6	5	6	7	4	6	5	7	7	5	5	5	6	7	5	5	5	6	7	6	5		6 - 10 years	20 - 30 years	moderate	Private school	Primary school	Basic technology	Making impacts with technology and computer
6	4	6	4	5	25	5	5	6	6	5	4	6	6	6	5	6	5	6	7	4	6	5	7	7	5	5	5	6	7	5	5	5	6	7	6	5		6 - 10 years	20 - 30 years	moderate	Private school	Primary school	Integrated science	Making impacts with technology and computer
6	4	6	4	5	25	5	5	6	6	5	4	6	6	6	5	6	5	6	7	4	6	5	7	7	5	5	5	6	7	5	5	5	6	7	6	5		6 - 10 years	20 - 30 years	moderate	Private school	Primary school	Biology	Making impacts with technology and computer
6	4	6	4	5	25	5	5	6	6	5	4	6	6	6	5	6	5	6	7	4	6	5	7	7	5	5	5	6	7	5	5	5	6	7	6	5		6 - 10 years	20 - 30 years	moderate	Private school	Secondary school	French	Making impacts with technology and computer
7	6	4	6	4	27	5.4	6	5	6	5	6	6	6	7	7	6	5	4	5	5	5	6	5	6	5	5	5	5	6	6	6	6	5	7	4	5	Female	6 - 10 years	20 - 30 years	good	Private school	Secondary school
7	6	4	6	4	27	5.4	6	5	6	5	6	6	6	7	7	6	5	4	5	5	5	6	5	6	5	5	5	5	6	6	6	6	5	7	1	7	Male	6 - 10 years	20 - 30 years	good	Private school	Secondary school
7	6	4	6	4	27	5.4	6	5	6	5	6	6	6	7	7	6	5	4	5	5	5	6	5	6	5	5	5	5	6	6	6	6	5	7	1	7	Female	6 - 10 years	20 - 30 years	good	Private school	Primary school	Basic technology
7	6	4	6	4	27	5.4	6	5	6	5	6	6	6	7	7	6	5	4	5	5	5	6	5	6	5	5	5	5	6	6	6	6	5	7	1	7	Female	6 - 10 years	20 - 30 years	good	Private school	Primary school	Home economics
7	6	4	6	4	27	5.4	6	5	6	5	6	6	6	7	7	6	5	4	5	5	5	6	5	6	5	5	5	5	6	6	6	6	5	7	1	7	Female	6 - 10 years	20 - 30 years	good	Private school	Primary school
7	6	4	6	4	27	5.4	6	5	6	5	6	6	6	7	7	6	5	4	5	5	5	6	5	6	5	5	5	5	6	6	6	6	5	7	1	7	Male	1 - 5 years	20 - 30 years	moderate	Private school	Primary school	Mathematics
7	6	4	6	4	27	5.4	6	5	6	5	6	6	6	7	7	6	5	4	5	5	5	6	5	6	5	5	5	5	6	6	6	6	5	7	1	7	Male	1 - 5 years	20 - 30 years	moderate	Private school	Primary school
7	6	4	6	4	27	5.4	6	5	6	5	6	6	6	7	7	6	5	4	5	5	5	6	5	6	5	5	5	5	6	6	6	6	5	7	1	7	Male	1 - 5 years	20 - 30 years	moderate	Private school	Primary school	English	Makes teaching easier
7	6	4	6	4	27	5.4	6	5	6	5	6	6	6	7	7	6	5	4	5	5	5	6	5	6	5	5	5	5	6	6	6	6	5	7	1	7	Female	11 - 20 years	41 - 50 years	moderate	Private school	Secondary school	Biology	Makes teaching easier
7	6	4	6	4	27	5.4	6	5	6	5	6	6	6	7	7	6	5	4	5	5	5	6	5	6	5	5	5	5	6	6	6	6	5	7	1	7	Female	11 - 20 years	41 - 50 years	moderate	Private school	Secondary school	Chemistry	Makes teaching easier
7	6	4	6	4	27	5.4	6	5	6	5	6	6	6	7	7	6	5	4	5	5	5	6	5	6	5	5	5	5	6	6	6	6	5	7	1	7	Female	11 - 20 years	41 - 50 years	moderate	Private school	Secondary school	Chemistry	Makes teaching easier
7	6	4	6	4	27	5.4	6	5	6	5	6	6	6	7	7	6	5	4	5	5	5	6	5	6	5	5	5	5	6	6	6	6	5	7	1	7	Female	11 - 20 years	41 - 50 years	moderate	Private school	Secondary school	Mathematics	Makes teaching easier
7	6	4	6	4	27	5.4	6	5	6	5	6	6	6	7	7	6	5	4	5	5	5	6	5	6	5	5	5	5	6	6	6	6	5	7	1	7	Female	11 - 20 years	41 - 50 years	moderate	Private school	Secondary school	Physics	Makes teaching easier
7	6	4	6	4	27	5.4	6	5	6	5	6	6	6	7	7	6	5	4	5	5	5	6	5	6	5	5	5	5	6	6	6	6	5	7	1	7	Male	11 - 20 years	41 - 50 years	moderate	Private school	Secondary school		Makes teaching easier
7	6	4	6	4	27	5.4	6	5	6	5	6	6	6	7	7	6	5	4	5	5	5	6	5	6	5	5	5	5	6	6	6	6	5	7	1	7	Male	11 - 20 years	41 - 50 years	moderate	Private school	Secondary school		Makes teaching easier
7	6	4	6	4	27	5.4	6	5	6	5	6	6	6	7	7	6	5	4	5	5	5	6	5	6	5	5	5	5	6	6	6	6	5	7	1	7	Male	11 - 20 years	41 - 50 years	moderate	Private school	Primary school	Science	Makes teaching easier
7	6	4	6	4	27	5.4	6	5	6	5	6	6	6	7	7	6	5	4	5	5	5	6	5	6	5	5	5	5	6	6	6	6	5	4	1	2	Male	11 - 20 years	41 - 50 years	moderate	Private school	Secondary school	Biology	Makes teaching easier
7	6	4	6	4	27	5.4	6	5	6	5	6	6	6	7	7	6	5	4	5	5	5	6	5	6	5	5	5	5	6	6	6	6	5	4	1	2	Male	11 - 20 years	41 - 50 years	moderate	Private school	Secondary school		Makes teaching easier
7	6	4	6	4	27	5.4	6	5	6	5	6	6	6	7	7	6	5	4	5	5	5	6	5	6	5	5	5	5	6	6	6	6	5	4	1	2	Female	6 - 10 years	31 - 40 years	moderate	Private school	Secondary school	Mathematics	Makes teaching easier
7	6	4	6	4	27	5.4	6	5	6	5	6	6	6	7	7	6	5	4	5	5	5	6	5	6	5	5	5	5	6	6	6	6	5	4	1	2	Female	6 - 10 years	31 - 40 years	moderate	Private school	Primary school	Sciences	Makes teaching easier
7	6	4	6	4	27	5.4	6	5	6	5	6	6	6	7	7	6	5	4	5	5	5	6	5	6	5	5	5	5	6	6	6	6	5	4	1	2	Female	6 - 10 years	31 - 40 years	moderate	Private school	Secondary school	Physics	Makes teaching easier
7	6	4	6	4	27	5.4	6	5	6	5	6	6	6	7	7	6	5	4	5	5	5	6	5	6	5	5	5	5	6	6	6	6	5	4	1	2	Female	6 - 10 years	31 - 40 years	moderate	Private school	Primary school	Basic science	Makes teaching easier
7	6	4	6	4	27	5.4	6	5	6	5	6	6	6	7	7	6	5	4	5	5	5	6	5	6	5	5	5	5	6	6	6	6	5	4	1	2	Female	6 - 10 years	31 - 40 years	moderate	Private school	Primary school	English	Makes teaching easier
7	6	4	6	4	27	5.4	6	5	6	5	6	6	6	7	7	6	5	4	5	5	5	6	5	6	5	5	5	5	6	6	6	6	5	4	1	2	Female	6 - 10 years	31 - 40 years	moderate	Private school	Primary school		Makes teaching easier
7	6	4	6	4	27	5.4	6	5	6	5	6	6	6	7	7	6	5	4	5	5	5	6	5	6	5	5	5	5	6	6	6	6	5	4	1	2	Male	Over 20 years	Over 50 years	moderate	Private school	Primary school		Makes teaching easier
7	6	4	6	4	27	5.4	6	5	6	5	6	6	6	7	7	6	5	4	5	5	5	6	5	6	5	5	5	5	6	6	6	6	5	4	1	2	Female	Over 20 years	Over 50 years	moderate	Private school	Primary school		Makes teaching easier
7	6	4	6	4	27	5.4	6	5	6	5	6	6	6	7	7	6	5	4	5	5	5	6	5	6	5	5	5	5	6	6	6	6	5	4	1	2	Female	Over 20 years	Over 50 years	moderate	Private school	Primary school	Mathematics	Makes teaching easier
7	6	4	6	4	27	5.4	6	5	6	5	6	6	6	7	7	6	5	4	5	5	5	6	5	6	5	5	5	5	6	6	6	6	5	4	1	2	Female	Over 20 years	Over 50 years	moderate	Private school	Primary school		Makes teaching easier
7	6	4	6	4	27	5.4	6	5	6	5	6	6	6	7	7	6	5	4	5	5	5	6	5	6	5	5	5	5	6	6	6	6	5	4	1	2	Female	Over 20 years	Over 50 years	moderate	Private school	Primary school	English	Makes teaching easier
7	6	4	6	4	27	5.4	6	5	6	5	6	6	6	7	7	6	5	4	5	5	5	6	5	6	5	5	5	5	6	6	6	6	5	4	1	2	Male	6 - 10 years	20 - 30 years	moderate	Private school	Primary school		Makes teaching easier
7	6	4	6	4	27	5.4	6	5	6	5	6	6	6	7	7	6	5	4	5	5	5	6	5	6	5	5	5	5	6	6	6	6	5	4	1	2	Male	6 - 10 years	20 - 30 years	moderate	Private school	Primary school		Makes teaching easier
7	6	4	6	4	27	5.4	6	5	6	5	6	6	6	7	7	6	5	4	5	5	5	6	5	6	5	5	5	5	6	6	6	6	5	4	1	2	Male	6 - 10 years	20 - 30 years	moderate	Private school	Secondary school		Makes teaching easier
7	6	4	6	4	27	5.4	6	5	6	5	6	6	6	7	7	6	5	4	5	5	5	6	5	6	5	5	5	5	6	6	6	6	5	4	1	2	Male	6 - 10 years	20 - 30 years	good	Private school	Secondary school		Makes teaching easier
7	6	4	6	4	27	5.4	6	5	6	5	6	6	6	7	7	6	5	4	5	5	5	6	5	6	5	5	5	5	6	6	6	6	5	4	1	2	Male	6 - 10 years	20 - 30 years	good	Private school	Primary school		Makes teaching easier
7	6	4	6	4	27	5.4	6	5	6	5	6	6	6	7	7	6	5	4	5	5	5	6	5	6	5	5	5	5	6	6	6	6	5	4	1	2	Male	6 - 10 years	20 - 30 years	good	Private school	Primary school		Makes teaching easier
7	6	4	6	4	27	5.4	6	5	6	5	6	6	6	7	7	6	5	4	5	5	5	6	5	6	5	5	5	5	6	6	6	5	5	4	1	2	Female	6 - 10 years	20 - 30 years	good	Private school	Primary school		Makes teaching easier
7	6	4	6	4	27	5.4	6	5	6	5	6	6	6	7	7	6	5	4	5	5	5	6	5	6	5	5	5	5	6	6	6	5	5	4	1	2	Female	6 - 10 years	20 - 30 years	good	Private school	Primary school		Makes teaching easier
7	6	4	6	4	27	5.4	6	5	6	5	6	6	6	7	7	6	5	4	5	5	5	6	5	6	5	5	5	5	6	6	6	5	5	4	1	2	Male	Over 20 years	Over 50 years	good	Private school	Secondary school	Chemistry	Makes teaching easier
7	6	4	6	4	27	5.4	6	5	6	5	6	6	6	7	7	6	5	4	5	5	5	6	5	6	5	5	5	5	6	6	6	5	5	4	1	2	Male	Over 20 years	Over 50 years	good	Private school	Secondary school		Makes teaching easier
7	6	4	6	4	27	5.4	6	5	6	5	6	6	6	7	7	6	5	4	5	5	5	6	5	6	5	5	5	5	6	6	6	5	5	4	1	2	Male	Over 20 years	Over 50 years	good	Private school	Primary school		Makes teaching easier
7	6	4	6	4	27	5.4	6	5	6	5	6	6	6	7	7	6	5	4	5	5	5	6	5	6	5	5	5	5	6	6	6	5	5	4	1	2	Male	Over 20 years	Over 50 years	good	Private school	Primary school		Makes teaching easier
7	6	4	6	4	27	5.4	6	5	6	5	6	6	6	7	7	6	5	4	5	5	5	6	5	6	5	5	5	5	6	6	6	5	5	4	1	2	Male	Over 20 years	31 - 40 years	moderate	Private school	Secondary school		Makes teaching easier
7	6	4	6	4	27	5.4	6	5	6	5	6	6	6	7	7	6	5	4	5	5	5	6	5	6	5	5	5	5	6	6	6	5	5	4	1	2	Male	Over 20 years	31 - 40 years	moderate	Private school	Primary school		Makes teaching easier
7	6	4	6	4	27	5.4	6	5	6	5	6	6	6	7	7	6	5	4	5	5	5	6	5	6	5	5	5	5	6	6	6	5	5	4	1	2	Male	Over 20 years	20 - 30 years	good	Private school	Primary school		Makes teaching easier
7	6	4	6	4	27	5.4	6	5	6	5	6	6	6	7	7	6	5	4	5	5	5	6	5	6	5	5	5	5	6	6	6	5	5	4	1	2	Male	Over 20 years	20 - 30 years	good	Private school	Primary school	English	Makes teaching easier
7	6	4	6	4	27	5.4	6	5	6	5	6	6	6	7	7	6	5	4	5	5	5	6	5	6	5	5	5	5	6	6	6	5	5	4	1	2	Male	Over 20 years	20 - 30 years	good	Private school	Primary school	Physics	Makes teaching easier
7	6	4	6	4	27	5.4	6	5	6	5	6	6	6	7	7	6	5	4	5	5	5	6	5	6	5	5	5	5	6	6	6	5	5	4	1	2	Male	Over 20 years	20 - 30 years	good	Private school	Primary school	Chemistry	Makes teaching easier
7	6	4	6	4	27	5.4	6	5	6	5	6	6	6	7	7	6	5	4	5	5	5	6	5	6	5	5	5	5	6	6	6	5	5	4	1	2	Female	Over 20 years	20 - 30 years	good	Private school	Secondary school		Makes teaching easier
7	6	4	6	4	27	5.4	6	5	6	5	6	6	6	7	7	6	5	4	5	5	5	6	5	6	5	5	5	5	6	6	6	5	5	4	1	2	Female	Over 20 years	20 - 30 years	good	Private school	Secondary school		Makes teaching easier
7	6	4	6	4	27	5.4	6	5	6	5	6	6	6	7	7	6	5	4	5	5	5	6	5	6	5	5	5	5	6	6	6	5	5	4	1	2	Female	Over 20 years	Over 50 years	moderate	Private school	Primary school		Makes teaching easier
7	6	4	6	4	27	5.4	6	5	6	5	6	6	6	7	7	6	5	4	5	5	5	6	5	6	5	5	5	5	6	6	6	5	5	4	1	2	Female	Over 20 years	31 - 40 years	moderate	Private school	Primary school		Makes teaching easier
6	4	6	5	5	26	5.2	6	5	6	4	2	2	5	7	7	5		5	5	6	6	6	7	4	2	6	3	6	7	7	5	4	6	6	6	4	Female	6 - 10 years	20 - 30 years	moderate	Private school	Secondary school	Biology
6	4	6	5	5	26	5.2	6	5	6	4	2	2	5	7	7	5		5	5	6	6	6	7	4	2	6	3	6	7	7	5	4	6	6	6	4	Female	6 - 10 years	20 - 30 years	moderate	Private school	Primary school
6	4	6	5	5	26	5.2	6	5	6	4	2	2	5	7	7	5		5	5	6	6	6	7	4	2	6	3	6	7	7	5	4	6	6	6	4	Female	6 - 10 years	20 - 30 years	moderate	Private school	Primary school
6	4	6	5	5	26	5.2	6	5	6	4	2	2	5	7	7	5		5	5	6	6	6	7	4	2	6	3	6	7	7	5	4	6	6	6	4	Male	6 - 10 years	20 - 30 years	moderate	Private school	Secondary school
6	4	6	5	5	26	5.2	6	5	6	4	2	2	5	7	7	5		5	5	6	6	6	7	4	2	6	3	6	7	7	5	4	6	6	6	4	Male	6 - 10 years	20 - 30 years	good	Private school	Secondary school
6	4	6	5	5	26	5.2	6	5	6	4	2	2	5	7	7	5		5	5	6	6	6	7	4	2	6	3	6	7	7	5	4	6	6	6	4	Female	6 - 10 years	< 20 years	Very good	Private school	Primary school
6	4	6	5	5	26	5.2	6	5	6	4	2	2	5	7	7	5		5	5	6	6	6	7	4	2	6	3	6	7	7	5	4	6	6	6	4	Female	6 - 10 years	< 20 years	Very good	Private school	Primary school
6	4	6	5	5	26	5.2	6	5	6	4	2	2	5	7	7	5		5	5	6	6	6	7	4	2	6	3	6	7	7	5	4	6	6	6	4	Female	6 - 10 years	< 20 years	Very good	Private school	Primary school	Physics	Makes teaching easier
6	4	6	5	5	26	5.2	6	5	6	4	2	2	5	7	7	5		5	5	6	6	6	7	4	2	6	3	6	7	7	5	4	6	6	6	4	Female	6 - 10 years	< 20 years	Very good	Private school	Primary school		Makes teaching easier
6	4	6	5	5	26	5.2	6	5	6	4	2	2	5	7	7	5		5	5	6	6	6	7	4	2	6	3	6	7	7	5	4	6	6	6	4	Male	6 - 10 years	< 20 years	Very good	Private school	Primary school		Makes teaching easier
6	4	6	5	5	26	5.2	6	5	6	4	2	2	5	7	7	5		5	5	6	6	6	7	4	2	6	3	6	7	7	5	4	6	6	6	4	Male	11 - 20 years	31 - 40 years	moderate	Private school	Primary school		Makes teaching easier
6	4	6	5	5	26	5.2	6	5	6	4	2	2	5	7	7	5		5	5	6	6	6	7	4	2	6	3	6	7	7	5	4	6	6	6	4	Male	11 - 20 years	31 - 40 years	moderate	Private school	Primary school		Makes teaching easier
6	4	6	5	5	26	5.2	6	5	6	4	2	2	5	7	7	5		5	5	6	6	6	7	4	2	6	3	6	7	7	5	4	6	6	6	4	Male	11 - 20 years	31 - 40 years	moderate	Private school	Primary school		Makes teaching easier
6	4	6	5	5	26	5.2	6	5	6	4	2	2	5	7	7	5		5	5	6	6	6	7	4	2	6	3	6	7	7	5	4	6	6	6	4	Female	11 - 20 years	31 - 40 years	moderate	Private school	Primary school	Mathematics	Makes teaching easier
6	4	6	5	5	26	5.2	6	5	6	4	2	2	5	7	7	5		5	5	6	6	6	7	4	2	6	3	6	7	7	5	4	6	6	6	4	Female	11 - 20 years	31 - 40 years	moderate	Private school	Secondary school	Biology	Makes teaching easier
6	4	6	5	5	26	5.2	6	5	6	4	2	2	5	7	7	5		5	5	6	6	6	7	4	2	6	3	6	7	7	5	4	6	6	6	4	Female	11 - 20 years	31 - 40 years	moderate	Private school	Primary school	English	Makes teaching easier
6	4	6	5	5	26	5.2	6	5	6	4	2	2	5	7	7	5		5	5	6	6	6	7	4	2	6	3	6	7	7	5	4	6	6	6	4	Female	11 - 20 years	31 - 40 years	moderate	Private school	Primary school	Yoruba	Makes teaching easier
6	4	6	5	5	26	5.2	6	5	6	4	2	2	5	7	7	5		5	5	6	6	6	7	4	2	6	3	6	7	7	5	4	6	6	6	4	Female	Over 20 years	41 - 50 years	moderate	Private school	Primary school		Makes teaching easier
6	4	6	5	5	26	5.2	6	5	6	4	2	2	5	7	7	5		5	5	6	6	6	7	4	2	6	3	6	7	7	5	4	6	6	6	4	Female	Over 20 years	41 - 50 years	moderate	Private school	Primary school		Makes teaching easier
6	4	6	5	5	26	5.2	6	5	6	4	2	2	5	7	7	5		5	5	6	6	6	7	4	2	6	3	6	7	7	5	4	6	6	6	4	Female	Over 20 years	41 - 50 years	moderate	Private school	Primary school		Makes teaching easier
6	4	6	5	5	26	5.2	6	5	6	4	2	2	5	7	7	5		5	5	6	6	6	7	4	2	6	3	6	7	7	5	4	6	6	6	4	Female	Over 20 years	41 - 50 years	moderate	Private school	Secondary school	Chemistry	Makes teaching easier
6	4	6	5	5	26	5.2	6	5	6	4	2	2	5	7	7	5		5	5	6	6	6	7	4	2	6	3	6	7	7	5	4	6	6	6	4	Female	Over 20 years	Over 50 years	moderate	Private school	Secondary school		Makes teaching easier
6	4	6	5	5	26	5.2	6	5	6	4	2	2	5	7	7	5		5	5	6	6	6	7	4	2	6	3	6	7	7	5	4	6	6	6	4	Female	Over 20 years	Over 50 years	moderate	Private school	Secondary school		Makes teaching easier
6	4	6	5	5	26	5.2	6	5	6	4	2	2	5	7	7	5		5	5	6	6	6	7	4	2	6	3	6	7	7	5	4	6	6	6	4	Male	Over 20 years	Over 50 years	moderate	Private school	Primary school	Sciences	Makes teaching easier
6	4	6	5	5	26	5.2	6	5	6	4	2	2	5	7	7	5		5	5	6	6	6	7	4	2	6	3	6	7	7	5	4	6	6	6	4	Male	Over 20 years	Over 50 years	moderate	Private school	Primary school	Mathematics	Makes teaching easier
6	4	6	5	5	26	5.2	6	5	6	4	2	2	5	7	7	5		5	5	6	6	6	7	4	2	6	3	6	7	7	5	4	6	6	6	4	Male	Over 20 years	Over 50 years	Very good	Private school	Secondary school		Makes teaching easier
6	4	6	5	5	26	5.2	6	5	6	4	2	2	5	7	7	5		5	5	6	6	6	7	4	2	6	3	6	7	7	5	4	6	6	6	4	Male	Over 20 years	Over 50 years	Very good	Private school	Secondary school	Computer	Makes teaching easier
6	4	6	5	5	26	5.2	6	5	6	4	2	2	5	7	7	5		5	5	6	6	6	7	4	2	6	3	6	7	7	5	4	6	6	6	4	Male	Over 20 years	Over 50 years	Very good	Private school	Primary school	computer	Makes teaching easier
6	4	6	5	5	26	5.2	6	5	6	4	2	2	5	7	7	5		5	5	6	6	6	7	4	2	6	3	6	7	7	5	4	6	6	6	4	Female	Over 20 years	Over 50 years	Very good	Private school	Secondary school	Computer	Makes teaching easier
6	4	6	5	5	26	5.2	6	5	6	4	2	2	5	7	7	5		5	5	6	6	6	7	4	2	6	3	6	7	7	5	4	6	6	6	4	Female	Over 20 years	Over 50 years	Very good	Private school	Secondary school		Makes teaching easier
6	4	6	5	5	26	5.2	6	5	6	4	2	2	5	7	7	5		5	5	6	6	6	7	4	2	6	3	6	7	7	5	4	6	6	6	4	Female	Over 20 years	Over 50 years	Very good	Private school	Secondary school	Computer	Aiding practical science
6	4	6	5	5	26	5.2	6	5	6	4	2	2	5	7	7	5		5	5	6	6	6	7	4	2	6	3	6	7	7	5	4	6	6	6	4	Female	Over 20 years	Over 50 years	Very good	Private school	Secondary school		Aiding practical science
6	4	6	5	5	26	5.2	6	5	6	4	2	2	5	7	7	5		5	5	6	6	6	7	4	2	6	3	6	7	7	5	4	6	6	6	4	Female	Over 20 years	Over 50 years	Very good	Private school	Secondary school		Aiding practical science
6	4	6	5	5	26	5.2	6	5	6	4	2	2	5	7	7	5		5	5	6	6	6	7	4	2	6	3	6	7	7	5	4	6	6	6	4	Female	Over 20 years	41 - 50 years	Very good	Private school	Secondary school	Computer	Aiding practical science
6	4	6	5	5	26	5.2	6	5	6	4	2	2	5	7	7	5		5	5	6	6	6	7	4	2	6	3	6	7	7	5	4	6	6	6	4	Female	Over 20 years	41 - 50 years	Very good	Private school	Secondary school		Aiding practical science
6	4	6	5	5	26	5.2	6	5	6	4	2	2	5	7	7	5		5	5	6	6	6	7	4	2	6	3	6	7	7	5	4	6	6	6	4	Female	Over 20 years	Over 50 years	Very good	Private school	Primary school		Aiding practical science
6	4	6	5	5	26	5.2	6	5	6	4	2	2	5	7	7	5		5	5	6	6	6	7	4	2	6	3	6	7	7	5	4	6	6	6	4	Male	Over 20 years	Over 50 years	moderate	Private school	Primary school		Aiding practical science
6	4	6	5	5	26	5.2	6	5	6	4	2	2	5	7	7	5		5	5	6	6	6	7	4	2	6	3	6	7	7	5	4	6	6	6	4	Male	Over 20 years	Over 50 years	moderate	Private school	Primary school		Aiding practical science
6	4	6	5	5	26	5.2	6	5	6	4	2	2	5	7	7	5		5	5	6	6	6	7	4	2	6	3	6	7	7	5	4	6	6	6	4	Male	Over 20 years	Over 50 years	moderate	Private school	Primary school	Physics	Aiding practical science
6	4	6	5	5	26	5.2	6	5	6	4	2	2	5	7	7	5		5	5	6	6	6	7	4	2	6	3	6	7	7	5	4	6	6	6	4	Male	Over 20 years	Over 50 years	moderate	Private school	Primary school		Improves knowledge
6	4	6	5	5	26	5.2	6	5	6	4	2	2	5	7	7	5		5	5	6	6	6	7	4	2	6	3	6	7	7	5	4	6	6	6	4	Male	Over 20 years	Over 50 years	moderate	Private school	Primary school		Improves knowledge
6	4	6	5	5	26	5.2	6	5	6	4	2	2	5	7	7	5		5	5	6	6	6	7	4	2	6	3	6	7	7	5	4	6	6	6	4	Male	11 - 20 years	31 - 40 years	moderate	Private school	Primary school		Improves knowledge
6	4	6	5	5	26	5.2	6	5	6	4	2	2	5	7	7	5		5	5	6	6	6	7	4	2	6	3	6	7	7	5	4	6	6	6	4	Female	11 - 20 years	31 - 40 years	moderate	Private school	Secondary school		Improves knowledge
6	4	6	5	5	26	5.2	6	5	6	4	2	2	5	7	7	5		5	5	6	6	6	7	4	2	6	3	6	7	7	5	4	6	6	6	4	Female	11 - 20 years	31 - 40 years	moderate	Private school	Secondary school		Improves knowledge
6	4	6	5	5	26	5.2	6	5	6	4	2	2	5	7	7	5		5	5	6	6	6	7	4	2	6	3	6	7	7	5	4	6	6	6	4	Female	11 - 20 years	31 - 40 years	moderate	Private school	Primary school	Physics	Improves knowledge
6	4	6	5	5	26	5.2	6	5	6	4	2	2	5	7	7	5		5	5	6	6	6	7	4	2	6	3	6	7	7	5	4	6	6	6	4	Female	11 - 20 years	31 - 40 years	moderate	Private school	Secondary school		Improves knowledge
6	4	6	5	5	26	5.2	6	5	6	4	2	2	5	7	7	5		5	5	6	6	6	7	4	2	6	3	6	7	7	5	4	6	6	6	4	Female	11 - 20 years	31 - 40 years	moderate	Private school	Secondary school	Biology	Improves knowledge
6	4	6	5	5	26	5.2	6	5	6	4	2	2	5	7	7	5		5	5	6	6	6	7	4	2	6	3	6	7	7	5	4	6	6	6	4	Female	11 - 20 years	31 - 40 years	moderate	Private school	Secondary school	mathematics	Improves knowledge
6	4	6	5	5	26	5.2	6	5	6	4	2	2	5	7	7	5		5	5	6	6	6	7	4	2	6	3	6	7	7	5	4	6	6	6	4	Male	6 - 10 years	31 - 40 years	moderate	Private school	Secondary school		Improves knowledge
6	4	6	5	5	26	5.2	6	5	6	4	2	2	5	7	7	5		5	5	6	6	6	7	4	2	6	3	6	7	7	5	4	6	6	6	4	Male	6 - 10 years	31 - 40 years	moderate	Private school	Primary school	Sciences	Improves knowledge
6	4	6	5	5	26	5.2	6	5	6	4	2	2	5	7	7	5		5	5	6	6	6	7	4	2	6	3	6	7	7	5	4	6	6	6	4	Male	6 - 10 years	31 - 40 years	moderate	Private school	Primary school		Improves knowledge
6	4	6	5	5	26	5.2	6	5	6	4	2	2	5	7	7	5		5	5	6	6	6	7	4	2	6	3	6	7	7	5	4	6	6	6	4	Male	6 - 10 years	20 - 30 years	moderate	Private school	Secondary school	Mathematics	Improves knowledge
6	4	6	5	5	26	5.2	6	5	6	4	2	2	5	7	7	5		5	5	6	6	6	7	4	2	6	3	6	7	7	5	4	6	6	6	4	Male	6 - 10 years	20 - 30 years	moderate	Private school	Secondary school		Improves knowledge
6	4	6	5	5	26	5.2	6	5	6	4	2	2	5	7	7	5		5	5	6	6	6	7	4	2	6	3	6	7	7	5	4	6	6	6	4	Male	6 - 10 years	20 - 30 years	moderate	Private school	Secondary school	English	Improves knowledge
6	4	6	5	5	26	5.2	6	5	6	4	2	2	5	7	7	5		5	5	6	6	6	7	4	2	6	3	6	7	7	5	4	6	6	6	4	Male	6 - 10 years	20 - 30 years	moderate	Private school	Secondary school	Computer	Improves knowledge
6	4	6	5	5	26	5.2	6	5	6	4	2	2	5	7	7	5		5	5	6	6	6	7	4	2	6	3	6	7	7	5	4	6	6	6	4	Female	6 - 10 years	20 - 30 years	moderate	Private school	Primary school	Biology	Improves knowledge
6	4	6	5	5	26	5.2	6	5	6	4	2	2	5	7	7	5		5	5	6	6	6	7	4	2	6	3	6	7	7	5	4	6	6	6	4	Female	6 - 10 years	20 - 30 years	moderate	Private school	Primary school		Improves knowledge
6	4	6	5	5	26	5.2	6	5	6	4	2	2	5	7	7	5		5	5	6	6	6	7	4	2	6	3	6	7	7	5	4	6	6	6	4	Female	11 - 20 years	31 - 40 years	good	Private school	Primary school		Improves knowledge
6	4	6	5	5	26	5.2	6	5	6	4	2	2	5	7	7	5		5	5	6	6	6	7	4	2	6	3	6	7	7	5	4	6	6	6	4	Female	11 - 20 years	31 - 40 years	good	Private school	Primary school		Improves knowledge
6	4	6	5	5	26	5.2	6	5	6	4	2	2	5	7	7	5		5	5	6	6	6	7	4	2	6	3	6	7	7	5	4	6	6	6	4	Female	11 - 20 years	31 - 40 years	good	Private school	Primary school	Basic technology	Improves knowledge
6	4	6	5	5	26	5.2	6	5	6	4	2	2	5	7	7	5		5	5	6	6	6	7	4	2	6	3	6	7	7	5	4	6	6	6	4	Female	11 - 20 years	31 - 40 years	good	Private school	Primary school		Improves knowledge
6	4	6	5	5	26	5.2	6	5	6	4	2	2	5	7	7	5		5	5	6	6	6	7	4	2	6	3	6	7	7	5	4	6	6	6	4	Female	11 - 20 years	31 - 40 years	good	Private school	Secondary school	English	Improves knowledge
6	4	6	5	5	26	5.2	6	5	6	4	2	2	5	7	7	5		5	5	6	6	6	7	4	2	6	3	6	7	7	5	4	6	6	6	4	Female	11 - 20 years	31 - 40 years	good	Private school	Primary school	Sciences	Improves knowledge
6	4	6	5	5	26	5.2	6	5	6	4	2	2	5	7	7	5		5	5	6	6	6	7	4	2	6	3	6	7	7	5	4	6	6	6	4	Male	11 - 20 years	31 - 40 years	good	Private school	Primary school	Mathematics	Improves knowledge
6	4	6	5	5	26	5.2	6	5	6	4	2	2	5	7	7	5		5	5	6	6	6	7	4	2	6	3	6	7	7	5	4	6	6	6	4	Male	11 - 20 years	31 - 40 years	good	Private school	Primary school	Biology	Improves knowledge
6	4	6	5	5	26	5.2	6	5	6	4	2	2	5	7	7	5		5	5	6	6	6	7	4	2	6	3	6	7	7	5	4	6	6	6	4	Male	11 - 20 years	31 - 40 years	good	Private school	Primary school		Improves knowledge
6	4	6	5	5	26	5.2	6	5	6	4	2	2	5	7	7	5		5	5	6	6	6	7	4	2	6	3	6	7	7	5	4	6	6	6	4	Female	11 - 20 years	31 - 40 years	good	Private school	Secondary school	Physics	Improves knowledge
6	4	6	5	5	26	5.2	6	5	6	4	2	2	5	7	7	5		5	5	6	6	6	7	4	2	6	3	6	7	7	5	4	6	6	6	4	Female	11 - 20 years	31 - 40 years	moderate	Private school	Secondary school	Chemistry	Improves knowledge
6	4	6	5	5	26	5.2	6	5	6	4	2	2	5	7	7	5		5	5	6	6	6	7	4	2	6	3	6	7	7	5	4	6	6	6	4	Female	11 - 20 years	31 - 40 years	moderate	Private school	Secondary school	Agricultural science	Improves knowledge
6	4	6	5	5	26	5.2	6	5	6	4	2	2	5	7	7	5		5	5	6	6	6	7	4	2	6	3	6	7	7	5	4	6	6	6	4	Female	11 - 20 years	31 - 40 years	moderate	Private school	Secondary school	Economics	Improves knowledge
6	4	6	5	5	26	5.2	6	5	6	4	2	2	5	7	7	5		5	5	6	6	6	7	4	2	6	3	6	7	7	5	4	6	6	6	4	Female	11 - 20 years	31 - 40 years	moderate	Private school	Secondary school		Improves knowledge
6	4	6	5	5	26	5.2	6	5	6	4	2	2	5	7	7	5		5	5	6	6	6	7	4	2	6	3	6	7	7	5	4	6	6	6	4	Female	Over 20 years	41 - 50 years	moderate	Private school	Secondary school	Computer	Improves knowledge
6	4	6	5	5	26	5.2	6	5	6	4	2	2	5	7	7	5		5	5	6	6	6	7	4	2	6	3	6	7	7	5	4	6	6	6	4	Female	Over 20 years	41 - 50 years	moderate	Private school	Secondary school	Agricultural science	Improves knowledge
6	4	6	5	5	26	5.2	6	5	6	4	2	2	5	7	7	5		5	5	6	6	6	7	4	2	6	3	6	7	7	5	4	6	6	6	4	Female	Over 20 years	41 - 50 years	moderate	Private school	Secondary school		Improves knowledge
6	4	6	5	5	26	5.2	6	5	6	4	2	2	5	7	7	5		5	5	6	6	6	7	4	2	6	3	6	7	7	5	4	6	6	6	4	Female	Over 20 years	41 - 50 years	moderate	Private school	Secondary school	Physics	Improves knowledge
6	4	6	5	5	26	5.2	6	5	6	4	2	2	5	7	7	5		5	5	6	6	6	7	4	2	6	3	6	5	3	5	4	6	6	6	4	Female	Over 20 years	41 - 50 years	moderate	Private school	Secondary school		Improves knowledge
6	4	6	5	5	26	5.2	6	5	6	4	2	2	5	7	7	5		5	5	6	6	6	7	4	2	6	3	6	5	3	5	4	6	6	6	4	Female	Over 20 years	41 - 50 years	moderate	Private school	Secondary school	Chemistry	Improves knowledge
6	4	6	5	5	26	5.2	6	5	6	4	2	2	5	7	7	5		5	5	6	6	6	7	4	2	6	3	6	5	3	5	4	6	6	6	4	Female	Over 20 years	41 - 50 years	moderate	Private school	Secondary school		Improves knowledge
6	4	6	5	5	26	5.2	6	5	6	4	2	2	5	7	7	5		5	5	6	6	6	7	4	2	6	3	6	5	3	5	4	6	6	6	4	Female	Over 20 years	41 - 50 years	moderate	Private school	Primary school	Sciences	Improves knowledge
6	4	6	5	5	26	5.2	6	5	6	4	2	2	5	7	7	5		5	5	6	6	6	7	4	2	6	3	6	5	3	5	4	6	6	6	4	Male	Over 20 years	41 - 50 years	moderate	Private school	Secondary school	Biology	Improves knowledge
6	4	6	5	5	26	5.2	6	5	6	4	2	2	5	7	7	5		5	5	6	6	6	7	4	2	6	3	6	5	3	5	4	6	6	6	4	Male	Over 20 years	41 - 50 years	moderate	Private school	Secondary school
6	4	6	5	5	26	5.2	6	5	6	4	2	2	5	7	7	5		5	5	6	6	6	7	4	2	6	3	6	5	3	5	4	6	6	6	4	Male	Over 20 years	41 - 50 years	moderate	Private school	Secondary school	Civic education	To enhance classroom teaching
6	4	6	5	5	26	5.2	6	5	6	4	2	2	5	7	7	5		5	5	6	6	6	7	4	2	6	3	6	5	3	5	4	6	6	6	4	Male	Over 20 years	41 - 50 years	moderate	Private school	Primary school	All subjects	To enhance classroom teaching
6	4	6	5	5	26	5.2	6	5	6	4	2	2	5	7	7	5		5	5	6	6	6	7	4	2	6	3	6	5	3	5	4	6	6	6	4	Female	6 - 10 years	20 - 30 years	moderate	Private school	Primary school	All subjects	To enhance classroom teaching
6	4	6	5	5	26	5.2	6	5	6	4	2	2	5	7	7	5		5	5	6	6	6	7	4	2	6	3	6	5	3	5	4	6	6	6	4	Female	6 - 10 years	20 - 30 years	moderate	Private school	Primary school		To enhance classroom teaching
6	4	6	5	5	26	5.2	6	5	6	4	2	2	5	7	7	5		5	5	6	6	6	7	4	2	6	3	6	5	3	5	4	6	6	6	4	Female	6 - 10 years	20 - 30 years	moderate	Private school	Primary school	Mathematics	To enhance classroom teaching
5	3	4	3	6	21	4.2	7	5	3	5	2	1	5	2	4	4	3	3	6	5	6	4	5	4	2	5	1	2	3	5	3	5	4	2	3	7	Female	< 1 year	20 - 30 years	moderate	Private school	Primary school	French	To make teaching easier
5	3	4	3	6	21	4.2	7	5	3	5	2	1	5	2	4	4	3	3	6	5	6	4	5	4	2	5	1	2	3	5	3	5	4	2	3	7	Female	< 1 year	20 - 30 years	moderate	Private school	Primary school	Fine art	To make teaching easier
5	3	4	3	6	21	4.2	7	5	3	5	2	1	5	2	4	4	3	3	6	5	6	4	5	4	2	5	1	2	3	5	3	5	4	2	3	7	Female	< 1 year	20 - 30 years	moderate	Private school	Primary school	Music	To make teaching easier
5	3	4	3	6	21	4.2	7	5	3	5	2	1	5	2	4	4	3	3	6	5	6	4	5	4	2	5	1	2	3	5	3	5	4	2	3	7	Female	< 1 year	20 - 30 years	moderate	Private school	Primary school	Computer	To enhance classroom teaching
5	3	4	3	6	21	4.2	7	5	3	5	2	1	5	2	4	4	3	3	6	5	6	4	5	4	2	5	1	2	3	5	3	5	4	2	3	7	Female	< 1 year	20 - 30 years	moderate	Private school	Primary school	Fine art	To enhance classroom teaching
5	3	4	3	6	21	4.2	7	5	3	5	2	1	5	2	4	4	3	3	6	5	6	4	5	4	2	5	1	2	3	5	3	5	4	2	3	7	Female	< 1 year	20 - 30 years	moderate	Private school	Secondary school	Mathematics	To enhance classroom teaching
5	3	4	3	6	21	4.2	7	5	3	5	2	1	5	2	4	4	3	3	6	5	6	4	5	4	2	5	1	2	3	5	3	5	4	2	3	7	Female	< 1 year	20 - 30 years	moderate	Private school	Secondary school		To enhance classroom teaching
5	3	4	3	6	21	4.2	7	5	3	5	2	1	5	2	4	4	3	3	6	5	6	4	5	4	2	5	1	2	3	5	3	5	4	2	3	7	Female	< 1 year	20 - 30 years	moderate	Private school	Secondary school	Computer	To enhance classroom teaching
5	3	4	3	6	21	4.2	7	5	3	5	2	1	5	2	4	4	3	3	6	5	6	4	5	4	2	5	1	2	3	5	3	5	4	2	3	7	Male	< 1 year	20 - 30 years	moderate	Private school	Primary school	Sciences	To enhance classroom teaching
5	3	4	3	6	21	4.2	7	5	3	5	2	1	5	2	4	4	3	3	6	5	6	4	5	4	2	5	1	2	3	5	3	5	4	2	3	7	Male	< 1 year	20 - 30 years	moderate	Private school	Primary school		To enhance classroom teaching
5	3	4	3	6	21	4.2	7	5	3	5	2	1	5	2	4	4	3	3	6	5	6	4	5	4	2	5	1	2	3	5	3	5	4	2	3	7	Male	< 1 year	20 - 30 years	moderate	Private school	Secondary school	English	To enhance classroom teaching
5	3	4	3	6	21	4.2	7	5	3	5	2	1	5	2	4	4	3	3	6	5	6	4	5	4	2	5	1	2	3	5	3	5	4	2	3	7	Male	< 1 year	20 - 30 years	moderate	Private school	Secondary school
5	3	4	3	6	21	4.2	7	5	3	5	2	1	5	2	4	4	3	3	6	5	6	4	5	4	2	5	1	2	3	5	3	5	4	2	3	7	Male	< 1 year	20 - 30 years	moderate	Private school	Primary school	Agricultural science
5	3	4	3	6	21	4.2	7	5	3	5	2	1	5	2	4	4	3	3	6	5	6	4	5	4	2	5	1	2	3	5	3	5	4	2	3	7	Male	< 1 year	20 - 30 years	moderate	Private school	Primary school	Mathematics
5	3	4	3	6	21	4.2	7	5	3	5	2	1	5	2	4	4	3	3	6	5	6	4	5	4	2	5	1	2	3	5	3	5	4	2	3	7	Male	< 1 year	20 - 30 years	moderate	Private school	Primary school	Economics
5	3	4	3	6	21	4.2	7	5	3	5	2	1	5	2	4	4	3	3	6	5	6	4	5	4	2	5	1	2	3	5	3	5	4	2	3	7	Male	< 1 year	20 - 30 years	moderate	Private school	Primary school
5	3	4	3	6	21	4.2	7	5	3	5	2	1	5	2	4	4	3	3	6	5	6	4	5	4	2	5	1	2	3	5	3	5	4	2	3	7	Male	< 1 year	20 - 30 years	moderate	Private school	Primary school	English
5	3	4	3	6	21	4.2	7	5	3	5	2	1	5	2	4	4	3	3	6	5	6	4	5	4	2	5	1	2	3	5	3	5	4	2	3	7	Male	< 1 year	20 - 30 years	moderate	Private school	Primary school
5	3	4	3	6	21	4.2	7	5	3	5	2	1	5	2	4	4	3	3	6	5	6	4	5	4	2	5	1	2	3	5	3	5	4	2	3	7	Male	< 1 year	20 - 30 years	moderate	Private school	Primary school	Civic education
5	3	4	3	6	21	4.2	7	5	3	5	2	1	5	2	4	4	3	3	6	5	6	4	5	4	2	5	1	2	3	5	3	5	4	2	3	7	Male	< 1 year	20 - 30 years	moderate	Private school	Primary school
5	3	4	3	6	21	4.2	7	5	3	5	2	1	5	2	4	4	3	3	6	5	6	4	5	4	2	5	1	2	3	5	3	5	4	2	3	7	Female	< 1 year	20 - 30 years	moderate	Private school	Secondary school	Chemistry
5	3	4	3	6	21	4.2	7	5	3	5	2	1	5	2	4	4	3	3	6	5	6	4	5	4	2	5	1	2	3	5	3	5	4	2	3	7	Female	< 1 year	20 - 30 years	moderate	Private school	Secondary school	English
5	3	4	3	6	21	4.2	7	5	3	5	2	1	5	2	4	4	3	3	6	5	6	4	5	4	2	5	1	2	3	5	3	5	4	2	3	7	Female	< 1 year	20 - 30 years	moderate	Private school	Primary school	sciences
5	3	4	3	6	21	4.2	7	5	3	5	2	1	5	2	4	4	3	3	6	5	6	4	5	4	2	5	1	2	3	5	3	5	4	2	3	7	Female	6 - 10 years	20 - 30 years	moderate	Private school	Primary school	Computer
5	3	4	3	6	21	4.2	7	5	3	5	2	1	5	2	4	4	3	3	6	5	6	4	5	4	2	5	1	2	3	5	3	5	4	2	3	7	Female	6 - 10 years	20 - 30 years	moderate	Private school	Primary school	French
5	3	4	3	6	21	4.2	7	5	3	5	2	1	5	2	4	4	3	3	6	5	6	4	5	4	2	5	1	2	3	5	3	5	4	2	3	7	Female	6 - 10 years	20 - 30 years	moderate	Private school	Primary school
5	3	4	3	6	21	4.2	7	5	3	5	2	1	5	2	4	4	3	3	6	5	6	4	5	4	2	5	1	2	3	5	3	5	4	2	3	7	Male	6 - 10 years	20 - 30 years	moderate	Private school	Secondary school	Mathematics
5	3	4	3	6	21	4.2	7	5	3	5	2	1	5	2	4	4	3	3	6	5	6	4	5	4	2	5	1	2	3	5	3	5	4	2	3	7	Male	6 - 10 years	20 - 30 years	moderate	Private school	Secondary school
5	3	4	3	6	21	4.2	7	5	3	5	2	1	5	2	4	4	3	3	6	5	6	4	5	4	2	5	1	2	3	5	3	5	4	2	3	7	Male	6 - 10 years	20 - 30 years	moderate	Private school	Secondary school	Physics
5	3	4	3	6	21	4.2	7	5	3	5	2	1	5	2	4	4	3	3	6	5	6	4	5	4	2	5	1	2	3	5	3	5	4	2	3	7	Male	6 - 10 years	20 - 30 years	moderate	Private school	Secondary school	chemistry
5	3	4	3	6	21	4.2	7	5	3	5	2	1	5	2	4	4	3	3	6	5	6	4	5	4	2	5	1	2	3	5	3	5	4	2	3	7	Male	6 - 10 years	20 - 30 years	moderate	Private school	Secondary school	Biology
5	3	4	3	6	21	4.2	7	5	3	5	2	1	5	2	4	4	3	3	6	5	6	4	5	4	2	5	1	2	3	5	3	5	4	2	3	7	Male	6 - 10 years	20 - 30 years	moderate	Private school	Secondary school	English
5	3	4	3	6	21	4.2	7	5	3	5	2	1	5	2	4	4	3	3	6	5	6	4	5	4	2	5	1	2	3	5	3	5	4	2	3	7	Male	6 - 10 years	31 - 40 years	moderate	Private school	Secondary school	Computer
5	3	4	3	6	21	4.2	7	5	3	5	2	1	5	2	4	4	3	3	6	5	6	4	5	4	2	5	1	2	3	5	3	5	4	2	3	7	Male	6 - 10 years	31 - 40 years	moderate	Private school	Secondary school	Civic education
5	3	4	3	6	21	4.2	7	5	3	5	2	1	5	2	4	4	3	3	6	5	6	4	5	4	2	5	1	2	3	5	3	5	4	2	3	7	Male	6 - 10 years	31 - 40 years	moderate	Private school	Secondary school
5	3	4	3	6	21	4.2	7	5	3	5	2	1	5	2	4	4	3	3	6	5	6	4	5	4	2	5	1	2	3	5	3	5	4	2	3	7	Male	6 - 10 years	31 - 40 years	moderate	Private school	Secondary school	Agricultural science
5	3	4	3	6	21	4.2	7	5	3	5	2	1	5	2	4	4	3	3	6	5	6	4	5	4	2	5	1	2	3	5	3	5	4	2	3	7	Male	6 - 10 years	31 - 40 years	moderate	Private school	Primary school	Sciences
5	3	4	3	6	21	4.2	7	5	3	5	2	1	5	2	4	4	3	3	6	5	6	4	5	4	2	5	1	2	3	5	3	5	4	2	3	7	Male	6 - 10 years	31 - 40 years	moderate	Private school	Primary school	English
5	3	4	3	6	21	4.2	7	5	3	5	2	1	5	2	4	4	3	3	6	5	6	4	5	4	2	5	1	2	3	5	3	5	4	2	3	7	Male	6 - 10 years	31 - 40 years	moderate	Private school	Primary school	Mathematics
5	3	4	3	6	21	4.2	7	5	3	5	2	1	5	2	4	4	3	3	6	5	6	4	5	4	2	5	1	2	3	5	3	5	4	2	3	7	Male	6 - 10 years	31 - 40 years	moderate	Private school	Primary school
5	3	4	3	6	21	4.2	7	5	3	5	2	1	5	2	4	4	3	3	6	5	6	4	5	4	2	5	1	2	3	5	3	5	4	2	3	7	Male	6 - 10 years	31 - 40 years	moderate	Private school	Secondary school	Biology
5	3	4	3	6	21	4.2	7	5	3	5	2	1	5	2	4	4	3	3	6	5	6	4	5	4	2	5	1	2	3	5	3	5	4	2	3	7	Male	6 - 10 years	31 - 40 years	moderate	Private school	Primary school	Basic science
5	3	4	3	6	21	4.2	7	5	3	5	2	1	5	2	4	4	3	3	6	5	6	4	5	4	2	5	1	2	3	5	3	5	4	2	3	7	Male	6 - 10 years	31 - 40 years	moderate	Private school	Primary school	Sciences
5	3	4	3	6	21	4.2	7	5	3	5	2	1	5	2	4	4	3	3	6	5	6	4	5	4	2	5	1	2	3	5	3	5	4	2	3	7	Male	6 - 10 years	31 - 40 years	moderate	Private school	Primary school	Integrated science
5	3	4	3	6	21	4.2	7	5	3	5	2	1	5	2	4	4	3	3	6	5	6	4	5	4	2	5	1	2	3	5	3	5	4	2	3	7	Male	6 - 10 years	31 - 40 years	moderate	Private school	Primary school	fine art
5	3	4	3	6	21	4.2	7	5	3	5	2	1	5	2	4	4	3	3	6	5	6	4	5	4	2	5	1	2	3	5	3	5	4	2	3	7	Male	6 - 10 years	31 - 40 years	moderate	Private school	Primary school	Civic education
5	3	4	3	6	21	4.2	7	5	3	5	2	1	5	2	4	4	3	3	6	5	6	4	5	4	2	5	1	2	3	5	3	5	4	2	3	7	Male	6 - 10 years	31 - 40 years	moderate	Private school	Primary school	All subjects
5	3	4	3	6	21	4.2	7	5	3	5	2	1	5	2	4	4	3	3	6	5	6	4	5	4	2	5	1	2	3	5	3	5	4	2	3	7	Female	6 - 10 years	31 - 40 years	moderate	Private school	Primary school	All subjects
5	3	4	3	6	21	4.2	7	5	3	5	2	1	5	2	4	4	3	3	6	5	6	4	5	4	2	5	1	2	3	5	3	5	4	2	3	7	Female	6 - 10 years	31 - 40 years	moderate	Private school	Primary school	All subjects
5	3	4	3	6	21	4.2	7	5	3	5	2	1	5	2	4	4	3	3	6	5	6	4	5	4	2	5	1	2	3	5	3	5	4	2	3	7	Female	6 - 10 years	31 - 40 years	moderate	Private school	Primary school	Mathematics
5	3	4	3	6	21	4.2	7	5	3	5	2	1	5	2	4	4	3	3	6	5	6	4	5	4	2	5	1	2	3	5	3	5	4	2	3	7	Female	6 - 10 years	31 - 40 years	moderate	Private school	Secondary school	Physics
5	3	4	3	6	21	4.2	7	5	3	5	2	1	5	2	4	4	3	3	6	5	6	4	5	4	2	5	1	2	3	5	3	5	4	2	3	7	Female	6 - 10 years	31 - 40 years	moderate	Private school	Secondary school	Computer
5	3	4	3	6	21	4.2	7	5	3	5	2	1	5	2	4	4	3	3	6	5	6	4	5	4	2	5	1	2	3	5	3	5	4	2	3	7	Female	6 - 10 years	31 - 40 years	moderate	Private school	Secondary school
5	3	4	3	6	21	4.2	7	5	3	5	2	1	5	2	4	4	3	3	6	5	6	4	5	4	2	5	1	2	3	5	3	5	4	2	3	7	Female	6 - 10 years	31 - 40 years	moderate	Private school	Secondary school	Chemistry
5	3	4	3	6	21	4.2	7	5	3	5	2	1	5	2	4	4	3	3	6	5	6	4	5	4	2	5	1	2	3	5	3	5	4	2	3	7	Female	6 - 10 years	31 - 40 years	moderate	Private school	Primary school	English
5	3	4	3	6	21	4.2	7	5	3	5	2	1	5	2	4	4	3	3	6	5	6	4	5	4	2	5	1	2	3	5	3	5	4	2	3	7	Female	6 - 10 years	31 - 40 years	moderate	Private school	Primary school
5	3	4	3	6	21	4.2	7	5	3	5	2	1	5	2	4	4	3	3	6	5	6	4	5	4	2	5	1	2	3	5	3	5	4	2	3	7	Female	6 - 10 years	31 - 40 years	moderate	Private school	Primary school		Helps teaching
5	3	4	3	6	21	4.2	7	5	3	5	2	1	5	2	4	4	3	3	6	5	6	4	5	4	2	5	1	2	3	5	3	5	4	2	3	7	Female	6 - 10 years	31 - 40 years	moderate	Private school	Primary school		Helps teaching
5	3	4	3	6	21	4.2	7	5	3	5	2	1	5	2	4	4	3	3	6	5	6	4	5	4	2	5	1	2	3	5	3	5	4	2	3	7	Female	11 - 20 years	41 - 50 years	moderate	Private school	Secondary school		Helps teaching
5	3	4	3	6	21	4.2	7	5	3	5	2	1	5	2	4	4	3	3	6	5	6	4	5	4	2	5	1	2	3	5	3	5	4	2	3	7	Female	11 - 20 years	41 - 50 years	moderate	Private school	Secondary school		Helps teaching
5	3	4	3	6	21	4.2	7	5	3	5	2	1	5	2	4	4	3	3	6	5	6	4	5	4	2	5	1	2	3	5	3	5	4	2	3	7	Female	11 - 20 years	41 - 50 years	moderate	Private school	Secondary school	Mathematics	Helps teaching
5	3	4	3	6	21	4.2	7	5	3	5	2	1	5	2	4	4	3	3	6	5	6	4	5	4	2	5	1	2	3	5	3	5	4	2	3	7	Female	11 - 20 years	41 - 50 years	moderate	Private school	Secondary school		Helps teaching
5	3	4	3	6	21	4.2	7	5	3	5	2	1	5	2	4	4	3	3	6	5	6	4	5	4	2	5	1	2	3	5	3	5	4	2	3	7	Female	11 - 20 years	41 - 50 years	moderate	Private school	Primary school	Physics
5	3	4	3	6	21	4.2	7	5	3	5	2	1	5	2	4	4	3	3	6	5	6	4	5	4	2	5	1	2	3	5	3	5	4	2	3	7	Female	11 - 20 years	41 - 50 years	moderate	Private school	Primary school	Biology
5	3	4	3	6	21	4.2	7	5	3	5	2	1	5	2	4	4	3	3	6	5	6	4	5	4	2	5	1	2	3	5	3	5	4	2	3	7	Female	11 - 20 years	41 - 50 years	good	Private school	Primary school	Chemistry
5	3	4	3	6	21	4.2	7	5	3	5	2	1	5	2	4	4	3	3	6	5	6	4	5	4	2	5	1	2	3	5	3	5	4	2	3	7	Female	11 - 20 years	41 - 50 years	good	Private school	Primary school
5	3	4	3	6	21	4.2	7	5	3	5	2	1	5	2	4	4	3	3	6	5	6	4	5	4	2	5	1	2	3	5	3	5	4	2	3	7	Female	11 - 20 years	41 - 50 years	good	Private school	Primary school	Civic education
6	5	6	5	7	29	5.8	5	7	3	5	6	5	6	7	6	7	5	5	6	6	6	7	5	5	6	4	7	6	5	7	7	6	6	7	6	6	Female	11 - 20 years	41 - 50 years	Very good	Private school	Primary school	Physics
6	5	6	5	7	29	5.8	5	7	3	5	6	5	6	7	6	7	5	5	6	6	6	7	5	5	6	4	7	6	5	7	7	6	6	7	6	6	Female	11 - 20 years	41 - 50 years	Very good	Private school	Primary school
6	5	6	5	7	29	5.8	5	7	3	5	6	5	6	7	6	7	5	5	6	6	6	7	5	5	6	4	7	6	5	7	7	6	6	7	6	6	Female	11 - 20 years	41 - 50 years	Very good	Private school	Secondary school	Chemistry
6	5	6	5	7	29	5.8	5	7	3	5	6	5	6	7	6	7	5	5	6	6	6	7	5	5	6	4	7	6	5	7	7	6	6	7	6	6	Female	11 - 20 years	41 - 50 years	Very good	Private school	Secondary school	Agricultural science
6	5	6	5	7	29	5.8	5	7	3	5	6	5	6	7	6	7	5	5	6	6	6	7	5	5	6	4	7	6	5	7	7	6	6	7	6	6	Female	11 - 20 years	41 - 50 years	Very good	Private school	Primary school	Music
6	5	6	5	7	29	5.8	5	7	3	5	6	5	6	7	6	7	5	5	6	6	6	7	5	5	6	4	7	6	5	7	7	6	6	7	6	6	Female	1 - 5 years	20 - 30 years	good	Private school	Primary school
6	5	6	5	7	29	5.8	5	7	3	5	6	5	6	7	6	7	5	5	6	6	6	7	5	5	6	4	7	6	5	7	7	6	6	7	6	6	Female	1 - 5 years	20 - 30 years	good	Private school	Primary school	Sciences
6	5	6	5	7	29	5.8	5	7	3	5	6	5	6	7	6	7	5	5	6	6	6	7	5	5	6	4	7	6	5	7	7	6	6	7	6	6	Female	1 - 5 years	20 - 30 years	good	Private school	Primary school
6	5	6	5	7	29	5.8	5	7	3	5	6	5	6	7	6	7	5	5	6	6	6	7	5	5	6	4	7	6	5	7	7	6	6	7	6	6	Female	1 - 5 years	20 - 30 years	good	Private school	Secondary school	Chemistry
6	5	6	5	7	29	5.8	5	7	3	5	6	5	6	7	6	7	5	5	6	6	6	7	5	5	6	4	7	6	5	7	7	6	6	7	6	6	Female	1 - 5 years	20 - 30 years	good	Private school	Secondary school	Economics
6	5	6	5	7	29	5.8	5	7	3	5	6	5	6	7	6	7	5	5	6	6	6	7	5	5	6	4	7	6	5	7	7	6	6	7	6	6	Female	1 - 5 years	20 - 30 years	good	Private school	Secondary school	Agric
6	5	6	5	7	29	5.8	5	7	3	5	6	5	6	7	6	7	5	5	6	6	6	7	5	5	6	4	7	6	5	7	7	6	6	7	6	6	Female	1 - 5 years	20 - 30 years	good	Private school	Secondary school	Civic education
6	5	6	5	7	29	5.8	5	7	3	5	6	5	6	7	6	7	5	5	6	6	6	7	5	5	6	4	7	6	5	7	7	6	6	7	6	6	Female	1 - 5 years	20 - 30 years	good	Private school	Secondary school
6	5	6	5	7	29	5.8	5	7	3	5	6	5	6	7	6	7	5	5	6	6	6	7	5	5	6	4	7	6	5	7	7	6	6	7	6	6	Male	11 - 20 years	41 - 50 years	moderate	Private school	Secondary school	Chemistry
6	5	6	5	7	29	5.8	5	7	3	5	6	5	6	7	6	7	5	5	6	6	6	7	5	5	6	4	7	6	5	7	7	6	6	7	6	6	Male	11 - 20 years	41 - 50 years	moderate	Private school	Secondary school	Mathematics
6	5	6	5	7	29	5.8	5	7	3	5	6	5	6	7	6	7	5	5	6	6	6	7	5	5	6	4	7	6	5	7	7	6	6	7	6	6	Male	11 - 20 years	41 - 50 years	good	Private school	Secondary school	English
6	5	6	5	7	29	5.8	5	7	3	5	6	5	6	7	6	7	5	5	6	6	6	7	5	5	6	4	7	6	5	7	7	6	6	7	6	6	Male	6 - 10 years	31 - 40 years	good	Private school	Primary school	Sciences
6	5	6	5	7	29	5.8	5	7	3	5	6	5	6	7	6	7	5	5	6	6	6	7	5	5	6	4	7	6	5	7	7	6	6	7	6	6	Male	6 - 10 years	31 - 40 years	good	Private school	Primary school	Home economics
6	5	6	5	7	29	5.8	5	7	3	5	6	5	6	7	6	7	5	5	6	6	6	7	5	5	6	4	7	6	5	7	7	6	6	7	6	6	Male	6 - 10 years	31 - 40 years	good	Private school	Primary school	Basic science
6	5	6	5	7	29	5.8	5	7	3	5	6	5	6	7	6	7	5	5	6	6	6	7	5	5	6	4	7	6	5	7	7	6	6	7	6	6	Male	6 - 10 years	31 - 40 years	good	Private school	Primary school	Basic technology
6	5	6	5	7	29	5.8	5	7	3	5	6	5	6	7	6	7	5	5	6	6	6	7	5	5	6	4	7	6	5	7	7	6	6	7	6	6	Male	6 - 10 years	31 - 40 years	good	Private school	Primary school
6	5	6	5	7	29	5.8	5	7	3	5	6	5	6	7	6	7	5	5	6	6	6	7	5	5	6	4	7	6	5	7	7	6	6	7	6	6	Male	6 - 10 years	31 - 40 years	good	Private school	Primary school
6	5	6	5	7	29	5.8	5	7	3	5	6	5	6	7	6	7	5	5	6	6	6	7	5	5	6	4	7	6	5	7	7	6	6	7	6	6	Female	6 - 10 years	31 - 40 years	good	Private school	Secondary school	Sciences
6	5	6	5	7	29	5.8	5	7	3	5	6	5	6	7	6	7	5	5	6	6	6	7	5	5	6	4	7	6	5	7	7	6	6	7	6	6	Female	6 - 10 years	31 - 40 years	good	Private school	Secondary school
6	5	6	5	7	29	5.8	5	7	3	5	6	5	6	7	6	7	5	5	6	6	6	7	5	5	6	4	7	6	5	7	7	6	6	7	6	6	Female	6 - 10 years	31 - 40 years	good	Private school	Secondary school
6	5	6	5	7	29	5.8	5	7	3	5	6	5	6	7	6	7	5	5	6	6	6	7	5	5	6	4	7	6	5	7	7	6	6	7	6	6	Female	6 - 10 years	31 - 40 years	good	Private school	Secondary school
6	5	6	5	7	29	5.8	5	7	3	5	6	5	6	7	6	7	5	5	6	6	6	7	5	5	6	4	7	6	5	7	7	6	6	7	6	6	Female	6 - 10 years	31 - 40 years	good	Private school	Secondary school
6	5	6	5	7	29	5.8	5	7	3	5	6	5	6	7	6	7	5	5	6	6	6	7	5	5	6	4	7	6	5	7	7	6	6	7	6	6	Male	11 - 20 years	20 - 30 years	good	Private school	Secondary school
6	5	6	5	7	29	5.8	5	7	3	5	6	5	6	7	6	7	5	5	6	6	6	7	5	5	6	4	7	6	5	7	7	6	6	7	6	6	Male	11 - 20 years	20 - 30 years	good	Private school	Secondary school
6	5	6	5	7	29	5.8	5	7	3	5	6	5	6	7	6	7	5	5	6	6	6	7	5	5	6	4	7	6	5	7	7	6	6	7	6	6	Male	11 - 20 years	20 - 30 years	good	Private school	Secondary school
6	5	6	5	7	29	5.8	5	7	3	5	6	5	6	7	6	7	5	5	6	6	6	7	5	5	6	4	7	6	5	7	7	6	6	7	6	6	Male	11 - 20 years	20 - 30 years	good	Private school	Secondary school	Mathematics
6	5	6	5	7	29	5.8	5	7	3	5	6	5	6	7	6	7	5	5	6	6	6	7	5	5	6	4	7	6	5	7	7	6	6	7	6	6	Male	11 - 20 years	20 - 30 years	good	Private school	Secondary school
6	5	6	5	7	29	5.8	5	7	3	5	6	5	6	7	6	7	5	5	6	6	6	7	5	5	6	4	7	6	5	7	7	6	6	7	6	6	Male	11 - 20 years	20 - 30 years	good	Private school	Secondary school	Chemistry
6	7	6	5	7	31	6.2	7	5	6	5	7	6	7	7	6	7	6	4	7	6	5	7	6	5	6	6	6	5	7	6	6	5	5	6	6	7	Female	11 - 20 years	41 - 50 years	moderate	Private school	Primary school	Sciences
6	7	6	5	7	31	6.2	7	5	6	5	7	6	7	7	6	7	6	4	7	6	5	7	6	5	6	6	6	5	7	6	6	5	5	6	6	7	Female	11 - 20 years	41 - 50 years	moderate	Private school	Primary school
6	7	6	5	7	31	6.2	7	5	6	5	7	6	7	7	6	7	6	4	7	6	5	7	6	5	6	6	6	5	7	6	6	5	5	6	6	7	Female	11 - 20 years	41 - 50 years	moderate	Private school	Primary school
